# Supplementary material for: Daily physical activity associated with suicidal ideation in college students: an ecological momentary assessment study
Source: Front Psychol. 2026 May 29;17:1852256. doi: 10.3389/fpsyg.2026.1852256 (PMC13260014; doi:10.3389/fpsyg.2026.1852256)
Supplement: Supplementary file 2 [file Table_1.XLSX]

## Sheet: participants被试基本信息
id	age年龄	gender性别	ctq_total童年创伤总分	baseline_bsi基线自杀意念分数（EMA开始前的BSI分数）
1	20	1	48	8
2	20	0	38	8
3	21	0	43	12
4	22	0	53	10
5	18	1	42	7
6	22	0	33	6
7	22	1	42	9
8	20	1	35	7
9	21	1	56	11
10	20	0	28	9
11	22	0	34	9
12	21	1	38	11
13	21	1	53	10
14	21	1	33	6
15	21	0	38	9
16	22	0	50	11
17	21	0	45	10
18	20	0	54	12
19	19	1	32	7
20	22	0	38	9
21	22	1	43	8
22	20	1	47	12
23	20	1	46	10
24	20	0	28	10
25	22	0	51	10
26	22	1	60	9
27	21	1	25	6
28	21	1	47	7
29	19	0	36	7
30	21	1	44	8
31	21	1	49	7
32	21	1	31	7
33	18	1	54	12
34	24	0	33	8
35	21	0	38	7
36	19	1	52	10
37	19	0	52	10
38	21	0	46	9
39	21	1	50	10
40	21	1	29	8
41	19	0	47	11
42	20	1	43	10
43	19	0	35	9
44	22	0	47	11
45	24	0	48	10
46	21	0	30	9
47	23	1	55	7
48	19	0	50	9
49	18	1	40	8
50	21	0	30	7
51	20	1	44	9
52	19	0	39	6
53	19	1	42	9
54	21	1	44	8
55	20	1	56	8
56	19	1	29	8
57	22	1	46	8
58	21	0	43	6
59	20	0	43	8
60	21	0	27	7
61	19	0	43	6
62	21	0	34	6
63	19	0	46	7
64	20	0	40	8
65	20	1	25	7
66	19	0	44	9
67	22	0	43	10
68	22	1	43	8
69	19	1	50	8
70	19	1	47	10
71	23	1	35	6
72	21	1	44	8
73	20	1	47	8
74	19	0	44	8
75	20	0	44	7
76	21	0	27	8
77	19	1	44	9
78	22	1	56	9
79	23	1	40	6
80	22	0	55	10
81	21	0	34	12
82	23	1	56	13
83	18	1	46	12
84	23	1	54	11
85	23	1	42	8
86	23	1	56	11
87	19	1	66	11
88	20	0	39	9
89	20	0	41	9
90	20	1	27	9
91	20	0	46	8
92	22	0	36	7
93	21	1	48	9
94	21	0	48	8
95	19	0	29	6
96	21	1	46	8
97	23	1	32	8
98	20	1	36	7
99	21	0	41	9
100	18	1	40	8
101	18	0	50	8
102	21	1	43	8
103	19	0	45	9
104	21	1	34	7
105	20	0	39	10
106	21	1	59	11
107	20	0	49	10
108	20	0	37	9
109	23	0	63	10
110	24	0	46	11
111	21	1	57	10
112	24	1	67	13
113	21	0	25	6
114	19	1	51	9
115	22	0	34	7
116	20	0	25	6
117	20	0	51	8
118	21	0	42	6
119	20	0	45	8
120	21	1	53	7
121	23	1	64	10
122	19	1	44	6
123	22	0	54	10
124	20	1	40	9
125	18	1	49	9
126	22	1	38	8
127	21	0	46	9
128	21	0	48	8
129	18	1	36	8
130	18	0	64	10
131	22	0	26	7
132	20	1	25	6
133	22	0	27	8
134	22	0	36	8
135	19	0	39	6
136	20	1	32	10
137	21	1	39	8
138	19	1	42	8
139	19	0	53	11
140	19	1	37	8
141	19	0	52	7
142	19	0	42	7
143	19	1	35	10
144	20	1	42	10
145	20	0	42	11
146	23	0	28	8
147	19	1	47	11
148	21	0	49	7
149	19	1	54	8
150	22	1	35	8
151	20	1	27	8
152	20	0	31	6
153	21	1	47	8
154	21	1	60	12
155	20	1	40	9
156	19	1	42	8
157	21	1	53	9
158	21	1	42	9
159	19	1	43	10
160	22	1	48	8
161	18	1	58	10
162	20	1	54	10
163	22	0	50	7
164	21	1	43	12
165	21	0	32	6
166	22	1	27	8
167	21	1	42	8
168	24	1	44	6
169	21	0	39	8
170	18	1	35	7
171	20	0	52	10
172	20	1	53	10
173	21	0	52	9
174	20	1	38	6
175	23	1	47	10
176	21	0	38	8
177	20	1	50	10
178	22	0	41	10
179	21	1	55	10
180	21	0	39	8
181	23	1	44	7
182	19	1	62	10
183	22	1	35	7
184	20	0	53	11
185	20	0	55	11
186	19	1	25	7
187	21	0	50	8
188	21	0	50	10
189	19	1	33	8
190	21	1	34	8
191	20	0	41	6
192	19	0	46	11
193	22	1	63	11
194	19	1	53	10
195	20	1	31	8
196	20	1	55	10
197	18	1	47	8
198	20	1	26	7
199	18	0	47	9
200	19	1	28	8
201	20	0	29	6
202	21	0	46	9
203	18	1	48	6
204	21	1	32	6
205	22	1	31	7
206	18	0	27	6
207	21	0	30	6
208	21	0	26	7

## Sheet: ema_daily14天EMA日水平数据表
id	day	age	gender	ctq_total童年创伤总分	baseline_bsi基线自杀意念分数	active_today今天是否运动（0=今天没有运动；1=今天有运动）	indiv_pa 今天是否做了个体运动（0=没有；1=有）	team_pa 今天是否做了团体运动（0=没有；1=有）	pa_duration_min 当天运动时长（分钟）	morning_si 早晨时段SI分数	afternoon_si 下午时段SI分数	evening_si 晚上时段SI分数	lag_evening_si 前一天晚上的SI分数	completed 当天是否完成记录（0=没完成；1=完成）
1	1	20	1	48	8	1	1	0	79	37.32	36.8		28.54	1
1	2	20	1	48	8	0	0	0	0	28.4	38.94	26.63	34.12	1
1	3	20	1	48	8	1	0	1	41	9.78	15.99	13.69	26.63	1
1	4	20	1	48	8	1	0	1	28	22.38	20.64	18.43	13.69	1
1	5	20	1	48	8	0	0	0	0				18.43	0
1	6	20	1	48	8	0	0	0	0	19.8	27.21	23.52	25.74	1
1	7	20	1	48	8	1	0	1	50	19.7	22.21	21.8	23.52	1
1	8	20	1	48	8	1	0	1	35	18.94	24.61	21.37	21.8	1
1	9	20	1	48	8	0	0	0	0				21.37	0
1	10	20	1	48	8	0	0	0	0	29.11	22.03	24.13	28.02	1
1	11	20	1	48	8	1	0	1	34				24.13	0
1	12	20	1	48	8	1	1	0	42	10.21	8.54	9.76	13.37	1
1	13	20	1	48	8	0	0	0	0	37.75	23.65		9.76	1
1	14	20	1	48	8	1	1	0	49	23.7	13.72	19.22	25.66	1
2	1	20	0	38	8	0	0	0	0	38.02	19.96	23.06	13.81	1
2	2	20	0	38	8	1	0	1	43	27.22	22.93	24.32	23.06	1
2	3	20	0	38	8	0	0	0	0				24.32	0
2	4	20	0	38	8	1	1	0	33	29.51	26.01	19.47	30.2	1
2	5	20	0	38	8	0	0	0	0	29.42	9.95	19.75	19.47	1
2	6	20	0	38	8	0	0	0	0				19.75	0
2	7	20	0	38	8	0	0	0	0	24.12	27.87	20.61	21.45	1
2	8	20	0	38	8	0	0	0	0	25.62	26.83	24.99	20.61	1
2	9	20	0	38	8	1	1	0	46	15.15	16.13	18.59	24.99	1
2	10	20	0	38	8	0	0	0	0				18.59	0
2	11	20	0	38	8	0	0	0	0				27.92	0
2	12	20	0	38	8	0	0	0	0				21.86	0
2	13	20	0	38	8	1	0	1	69	30.91	34.46	28.67	36.23	1
2	14	20	0	38	8	0	0	0	0				28.67	0
3	1	21	0	43	12	0	0	0	0	24.81	31.5	31.97	23.65	1
3	2	21	0	43	12	0	0	0	0	46.98	36.52	36.93	31.97	1
3	3	21	0	43	12	1	1	0	43		22.86	31.16	36.93	1
3	4	21	0	43	12	0	0	0	0				31.16	0
3	5	21	0	43	12	0	0	0	0	37.66	43.99	32.55	29.38	1
3	6	21	0	43	12	0	0	0	0				32.55	0
3	7	21	0	43	12	0	0	0	0	21.82	33.67	23.49	27.02	1
3	8	21	0	43	12	0	0	0	0				23.49	0
3	9	21	0	43	12	0	0	0	0				21.49	0
3	10	21	0	43	12	1	1	0	69		27.11	26.64	32.19	1
3	11	21	0	43	12	1	0	1	46	25.38	22.31	23.81	26.64	1
3	12	21	0	43	12	0	0	0	0	32.48	37.34	31.85	23.81	1
3	13	21	0	43	12	0	0	0	0	32.11	26.79		31.85	1
3	14	21	0	43	12	0	0	0	0		30.51	28.04	28.18	1
4	1	22	0	53	10	0	0	0	0	14.12	11.69	12.71	0	1
4	2	22	0	53	10	0	0	0	0	8.73	4.44	4.63	12.71	1
4	3	22	0	53	10	0	0	0	0	0		0	4.63	1
4	4	22	0	53	10	1	0	1	66	0	3.1	0	0	1
4	5	22	0	53	10	0	0	0	0	3.8	10.19	0	0	1
4	6	22	0	53	10	0	0	0	0	5.74		0	0	1
4	7	22	0	53	10	0	0	0	0	3.75	0	0	0	1
4	8	22	0	53	10	0	0	0	0	0	0	0	0	1
4	9	22	0	53	10	0	0	0	0	1.98	0		0	1
4	10	22	0	53	10	1	0	1	64	0	6.88	0	0	1
4	11	22	0	53	10	1	0	1	35	5.57	9.47	4.84	0	1
4	12	22	0	53	10	0	0	0	0	0	1.83	0	4.84	1
4	13	22	0	53	10	0	0	0	0	0	5.76	0	0	1
4	14	22	0	53	10	0	0	0	0	5.85	2.59	2.49	0	1
5	1	18	1	42	7	0	0	0	0	0	1.46	0	6.39	1
5	2	18	1	42	7	0	0	0	0	4.9	4.8	4.2	0	1
5	3	18	1	42	7	1	1	0	42	6.41	0	0	4.2	1
5	4	18	1	42	7	0	0	0	0	0	0		0	1
5	5	18	1	42	7	1	0	1	21				0	0
5	6	18	1	42	7	0	0	0	0	4.78	4.71		1.03	1
5	7	18	1	42	7	1	1	0	20	0	8.84	6.01	3.03	1
5	8	18	1	42	7	0	0	0	0	0.32	7.58	2.26	6.01	1
5	9	18	1	42	7	0	0	0	0	7.41	2	4.83	2.26	1
5	10	18	1	42	7	0	0	0	0	17.6	11.12	8.99	4.83	1
5	11	18	1	42	7	1	0	1	25	0	5.42	0	8.99	1
5	12	18	1	42	7	1	0	1	27	0	0	0.77	0	1
5	13	18	1	42	7	1	0	1	60	2.71			0.77	1
5	14	18	1	42	7	1	1	0	78	16.39		10.04	0	1
6	1	22	0	33	6	1	0	1	59				14.54	0
6	2	22	0	33	6	1	1	0	29	4.37	0	0	0.59	1
6	3	22	0	33	6	0	0	0	0				0	0
6	4	22	0	33	6	0	0	0	0				10.9	0
6	5	22	0	33	6	0	0	0	0				17.03	0
6	6	22	0	33	6	0	0	0	0				3.08	0
6	7	22	0	33	6	1	1	0	20	1.94		5.47	13.99	1
6	8	22	0	33	6	0	0	0	0		16.16	14.64	5.47	1
6	9	22	0	33	6	1	1	0	42				14.64	0
6	10	22	0	33	6	0	0	0	0				5.53	0
6	11	22	0	33	6	0	0	0	0	22.06	14.45	15.9	13.69	1
6	12	22	0	33	6	0	0	0	0	24.6	16.17		15.9	1
6	13	22	0	33	6	1	1	0	20	0	9.17	0.66	14.93	1
6	14	22	0	33	6	0	0	0	0				0.66	0
7	1	22	1	42	9	0	0	0	0	0	2.76	0.87	0.06	1
7	2	22	1	42	9	0	0	0	0	0	4.03	5.18	0.87	1
7	3	22	1	42	9	0	0	0	0	9.75	19.59	14.08	5.18	1
7	4	22	1	42	9	0	0	0	0	11.69	5.67	10.79	14.08	1
7	5	22	1	42	9	0	0	0	0				10.79	0
7	6	22	1	42	9	0	0	0	0	12.15	12.98		0	1
7	7	22	1	42	9	0	0	0	0	6.93	9.96	9.86	8.82	1
7	8	22	1	42	9	0	0	0	0	9.78	9.68	6.44	9.86	1
7	9	22	1	42	9	0	0	0	0	5.99	0.09	0	6.44	1
7	10	22	1	42	9	0	0	0	0	3.27	0	0	0	1
7	11	22	1	42	9	0	0	0	0	4.95	1.29	0	0	1
7	12	22	1	42	9	0	0	0	0		9.3	3.55	0	1
7	13	22	1	42	9	0	0	0	0				3.55	0
7	14	22	1	42	9	0	0	0	0	10	2.69	6.73	9.95	1
8	1	20	1	35	7	1	0	1	22	11.62	7.35	7.27	5.76	1
8	2	20	1	35	7	0	0	0	0	5.98	0	0	7.27	1
8	3	20	1	35	7	1	1	0	49	3.79	13.12	10.08	0	1
8	4	20	1	35	7	0	0	0	0				10.08	0
8	5	20	1	35	7	0	0	0	0				9.12	0
8	6	20	1	35	7	0	0	0	0	0	1.02	0	5.97	1
8	7	20	1	35	7	1	1	0	47	3.53	2.88	0	0	1
8	8	20	1	35	7	1	0	1	62	17.65	5.75	14.65	0	1
8	9	20	1	35	7	0	0	0	0	0	16.98	11.94	14.65	1
8	10	20	1	35	7	0	0	0	0	1.26	0	0	11.94	1
8	11	20	1	35	7	1	1	0	28		5.94	4.08	0	1
8	12	20	1	35	7	0	0	0	0	13.39		5.73	4.08	1
8	13	20	1	35	7	0	0	0	0	11.6	1.05	6.53	5.73	1
8	14	20	1	35	7	0	0	0	0	4.86	2.92	0	6.53	1
9	1	21	1	56	11	1	0	1	24		8.17	11.94	9.87	1
9	2	21	1	56	11	0	0	0	0	22.98	18.26	18.2	11.94	1
9	3	21	1	56	11	1	0	1	64	7.67	0	6.77	18.2	1
9	4	21	1	56	11	0	0	0	0				6.77	0
9	5	21	1	56	11	1	0	1	44		18.37	15.8	11.3	1
9	6	21	1	56	11	0	0	0	0				15.8	0
9	7	21	1	56	11	1	0	1	39	24.34	8.03		20.12	1
9	8	21	1	56	11	0	0	0	0	12.42	13.72	12.79	11.69	1
9	9	21	1	56	11	0	0	0	0		21.11	18.14	12.79	1
9	10	21	1	56	11	0	0	0	0		10.1	10.1	18.14	1
9	11	21	1	56	11	1	1	0	38	12.76	18	8.6	10.1	1
9	12	21	1	56	11	1	1	0	40	23.24		19.52	8.6	1
9	13	21	1	56	11	1	1	0	20	10.11	8.09	8.41	19.52	1
9	14	21	1	56	11	1	1	0	66	15.91	14.66	12.93	8.41	1
10	1	20	0	28	9	0	0	0	0				8.03	0
10	2	20	0	28	9	1	0	1	27	10.83		15	18.36	1
10	3	20	0	28	9	0	0	0	0	12.36	8.18	6.52	15	1
10	4	20	0	28	9	0	0	0	0	19.69	24.23	18.54	6.52	1
10	5	20	0	28	9	0	0	0	0	22.47	17.35	12.58	18.54	1
10	6	20	0	28	9	0	0	0	0	1.32	12.64		12.58	1
10	7	20	0	28	9	0	0	0	0	0	7.53	1.11	6.49	1
10	8	20	0	28	9	0	0	0	0	10.88	9.51	5.04	1.11	1
10	9	20	0	28	9	1	1	0	44	6.51			5.04	1
10	10	20	0	28	9	0	0	0	0	11.38	5.57	9.25	4.32	1
10	11	20	0	28	9	0	0	0	0	0		7.56	9.25	1
10	12	20	0	28	9	1	1	0	43	8.05	8.43	6.17	7.56	1
10	13	20	0	28	9	1	1	0	26	17.88	7.58	11.26	6.17	1
10	14	20	0	28	9	1	1	0	48	23.71	29.38	20.94	11.26	1
11	1	22	0	34	9	0	0	0	0	10.82		13.79	13.93	1
11	2	22	0	34	9	1	0	1	35				13.79	0
11	3	22	0	34	9	0	0	0	0	21.76	23.77	19.28	14.2	1
11	4	22	0	34	9	0	0	0	0	25.38	15.66	21.53	19.28	1
11	5	22	0	34	9	1	0	1	48	15.29	15.97	13.61	21.53	1
11	6	22	0	34	9	0	0	0	0	15.47	10.11	16.34	13.61	1
11	7	22	0	34	9	1	0	1	35				16.34	0
11	8	22	0	34	9	0	0	0	0	5.21	14.55	9.75	12.6	1
11	9	22	0	34	9	0	0	0	0		0.15		9.75	1
11	10	22	0	34	9	0	0	0	0	7.61	19.29	11.79	0	1
11	11	22	0	34	9	1	0	1	38	15.16	13.7	15.55	11.79	1
11	12	22	0	34	9	0	0	0	0	0	0	5.46	15.55	1
11	13	22	0	34	9	1	0	1	35				5.46	0
11	14	22	0	34	9	1	1	0	20	4.51	9.04	4.12	9.99	1
12	1	21	1	38	11	0	0	0	0	3.36	7.26	0.88	0.02	1
12	2	21	1	38	11	0	0	0	0	10.14	15.99	12.1	0.88	1
12	3	21	1	38	11	0	0	0	0		1.69	2.47	12.1	1
12	4	21	1	38	11	1	0	1	44				2.47	0
12	5	21	1	38	11	0	0	0	0	0	2.39	0	0	1
12	6	21	1	38	11	0	0	0	0	14.63	7.52	8.36	0	1
12	7	21	1	38	11	1	1	0	36	7.71	9.24	7.44	8.36	1
12	8	21	1	38	11	1	0	1	20				7.44	0
12	9	21	1	38	11	0	0	0	0	4.67	1.1	0	0.59	1
12	10	21	1	38	11	0	0	0	0	14.03	21.03	14.11	0	1
12	11	21	1	38	11	1	1	0	48	11.84	13.07	13.41	14.11	1
12	12	21	1	38	11	1	1	0	49				13.41	0
12	13	21	1	38	11	0	0	0	0	12.25	11.18	5.88	7.71	1
12	14	21	1	38	11	0	0	0	0		11.1	14.48	5.88	1
13	1	21	1	53	10	0	0	0	0	16.43	21.18	22.92	23.05	1
13	2	21	1	53	10	0	0	0	0	26.93	29.83	30.3	22.92	1
13	3	21	1	53	10	0	0	0	0	30.48	46.18	36.28	30.3	1
13	4	21	1	53	10	0	0	0	0	36.81	21	25.32	36.28	1
13	5	21	1	53	10	1	0	1	32	17.95	26.88		25.32	1
13	6	21	1	53	10	0	0	0	0	33.1	37.14	37.07	20.11	1
13	7	21	1	53	10	1	0	1	39	36.3	26.94	34.71	37.07	1
13	8	21	1	53	10	0	0	0	0	42.12	35.49	39.95	34.71	1
13	9	21	1	53	10	0	0	0	0	31.32	42.72	32.19	39.95	1
13	10	21	1	53	10	1	0	1	20	31.27	35.17	31.97	32.19	1
13	11	21	1	53	10	1	0	1	20				31.97	0
13	12	21	1	53	10	0	0	0	0	30.42	25.94	25.31	27.46	1
13	13	21	1	53	10	0	0	0	0	34.24	28.21	38.39	25.31	1
13	14	21	1	53	10	0	0	0	0	29.81	29.68	29.65	38.39	1
14	1	21	1	33	6	0	0	0	0	14.37	19.22	12.3	10.51	1
14	2	21	1	33	6	1	1	0	34				12.3	0
14	3	21	1	33	6	0	0	0	0	17.31	7.48	6.79	5.06	1
14	4	21	1	33	6	1	1	0	37	1.6	17.2	8.91	6.79	1
14	5	21	1	33	6	1	0	1	57	12.82	9.48	10.41	8.91	1
14	6	21	1	33	6	0	0	0	0	0.94	9.76	5.73	10.41	1
14	7	21	1	33	6	0	0	0	0	29.99	22.09	21.99	5.73	1
14	8	21	1	33	6	1	1	0	57	13.91	11.13	8.08	21.99	1
14	9	21	1	33	6	1	1	0	72	15.22	9.3		8.08	1
14	10	21	1	33	6	0	0	0	0	8.71	12.97	3.21	6.6	1
14	11	21	1	33	6	0	0	0	0		9.46	4.45	3.21	1
14	12	21	1	33	6	1	0	1	32	18.86	11.32	10.3	4.45	1
14	13	21	1	33	6	0	0	0	0	0	0	2.25	10.3	1
14	14	21	1	33	6	0	0	0	0				2.25	0
15	1	21	0	38	9	0	0	0	0		0	3.81	10.63	1
15	2	21	0	38	9	1	1	0	48	0.76	0.01	0	3.81	1
15	3	21	0	38	9	1	0	1	41	13.04	0	2.2	0	1
15	4	21	0	38	9	1	1	0	20				2.2	0
15	5	21	0	38	9	0	0	0	0	19.66	14.26		0	1
15	6	21	0	38	9	1	0	1	41	9.27	11.7	5.01	19.71	1
15	7	21	0	38	9	1	1	0	61	0.26	5.25	5.57	5.01	1
15	8	21	0	38	9	0	0	0	0	6.17	5.03	7.72	5.57	1
15	9	21	0	38	9	0	0	0	0				7.72	0
15	10	21	0	38	9	0	0	0	0	9	10.28	8.81	5.51	1
15	11	21	0	38	9	0	0	0	0	19.26	21.41	13.19	8.81	1
15	12	21	0	38	9	0	0	0	0				13.19	0
15	13	21	0	38	9	1	1	0	35				4.23	0
15	14	21	0	38	9	0	0	0	0	0	0	0	4.17	1
16	1	22	0	50	11	1	0	1	42				26.16	0
16	2	22	0	50	11	0	0	0	0	28.6	39.15	33.66	23.26	1
16	3	22	0	50	11	0	0	0	0	34.94	40.57	34.7	33.66	1
16	4	22	0	50	11	1	1	0	20	15.82	14.07	15.03	34.7	1
16	5	22	0	50	11	0	0	0	0	19	17.08	18.76	15.03	1
16	6	22	0	50	11	1	1	0	36	9.68	5.57		18.76	1
16	7	22	0	50	11	0	0	0	0	17.42	21.56		7.89	1
16	8	22	0	50	11	0	0	0	0				11.66	0
16	9	22	0	50	11	1	1	0	57	15.23		10.66	13.97	1
16	10	22	0	50	11	0	0	0	0	6.95	1.18	5.45	10.66	1
16	11	22	0	50	11	0	0	0	0	8.36	10.6		5.45	1
16	12	22	0	50	11	1	1	0	21	15.39	10.93	15.46	11	1
16	13	22	0	50	11	1	1	0	22	10.01	8.17	10	15.46	1
16	14	22	0	50	11	0	0	0	0	23.76	23.94	24.88	10	1
17	1	21	0	45	10	1	0	1	20	14.48	3.28	10.49	13.56	1
17	2	21	0	45	10	0	0	0	0	12.67	7.98	9.87	10.49	1
17	3	21	0	45	10	1	1	0	73	12.78	17.75		9.87	1
17	4	21	0	45	10	1	1	0	33	18.33	13.48	13.75	18.09	1
17	5	21	0	45	10	1	1	0	46	7.34	12.71	9.78	13.75	1
17	6	21	0	45	10	0	0	0	0	18.19	23.3	22.13	9.78	1
17	7	21	0	45	10	1	1	0	21	20.37	15.54		22.13	1
17	8	21	0	45	10	0	0	0	0	23.58	18.87	14.07	14.83	1
17	9	21	0	45	10	0	0	0	0	11.21	18.47	12.86	14.07	1
17	10	21	0	45	10	0	0	0	0	3.34	9.78	12.11	12.86	1
17	11	21	0	45	10	0	0	0	0	11.67	26.88	15.6	12.11	1
17	12	21	0	45	10	1	1	0	65				15.6	0
17	13	21	0	45	10	1	1	0	33	17.62	15.78	17.29	20.64	1
17	14	21	0	45	10	0	0	0	0				17.29	0
18	1	20	0	54	12	1	1	0	20	23.05	10.97	18.51	25.39	1
18	2	20	0	54	12	0	0	0	0	13.27	13.97	13.07	18.51	1
18	3	20	0	54	12	1	1	0	51	4.75	12.71		13.07	1
18	4	20	0	54	12	0	0	0	0	19.27	28.97		3.49	1
18	5	20	0	54	12	1	0	1	20	13.48		10.26	18.1	1
18	6	20	0	54	12	0	0	0	0	19.58	23.01	18.7	10.26	1
18	7	20	0	54	12	0	0	0	0	38.3	34.75	34.29	18.7	1
18	8	20	0	54	12	1	0	1	30	25.56	23.77	18.06	34.29	1
18	9	20	0	54	12	0	0	0	0	27.67	30.98	27.52	18.06	1
18	10	20	0	54	12	0	0	0	0	24.49	28.84	23.04	27.52	1
18	11	20	0	54	12	0	0	0	0				23.04	0
18	12	20	0	54	12	1	1	0	37	19.92	12.35	19.14	17.87	1
18	13	20	0	54	12	0	0	0	0	11.94	21.6		19.14	1
18	14	20	0	54	12	1	1	0	45				18.57	0
19	1	19	1	32	7	0	0	0	0	12.46	10.54	3.83	7.64	1
19	2	19	1	32	7	0	0	0	0				3.83	0
19	3	19	1	32	7	1	1	0	31	13.28	12.17	10.84	11.04	1
19	4	19	1	32	7	0	0	0	0	13.87	6.59	12.03	10.84	1
19	5	19	1	32	7	0	0	0	0	9.88	9.26	10.02	12.03	1
19	6	19	1	32	7	0	0	0	0	3.96	10.16	5.88	10.02	1
19	7	19	1	32	7	0	0	0	0	1.76	3.71	3.46	5.88	1
19	8	19	1	32	7	1	0	1	56				3.46	0
19	9	19	1	32	7	1	1	0	53	20.66	18.52	15.79	6.97	1
19	10	19	1	32	7	0	0	0	0	15.43		17.52	15.79	1
19	11	19	1	32	7	1	0	1	40		31.41	21.88	17.52	1
19	12	19	1	32	7	0	0	0	0				21.88	0
19	13	19	1	32	7	0	0	0	0	22.14	26.18	22.04	22.66	1
19	14	19	1	32	7	1	0	1	59	12.89	3.07	9.14	22.04	1
20	1	22	0	38	9	1	0	1	25	22.62	12.44	5.66	0	1
20	2	22	0	38	9	0	0	0	0	11.69	0	0.63	5.66	1
20	3	22	0	38	9	0	0	0	0	4.28	0	5.63	0.63	1
20	4	22	0	38	9	1	1	0	30	7.86		12.51	5.63	1
20	5	22	0	38	9	0	0	0	0				12.51	0
20	6	22	0	38	9	1	1	0	46	7.26	1.91	10.77	5.1	1
20	7	22	0	38	9	0	0	0	0	0.71	0	0	10.77	1
20	8	22	0	38	9	0	0	0	0	0	5.93	0	0	1
20	9	22	0	38	9	1	1	0	49	1.11	0	0.79	0	1
20	10	22	0	38	9	0	0	0	0	3.78	6.98	0	0.79	1
20	11	22	0	38	9	0	0	0	0	5.05	0.98	4.71	0	1
20	12	22	0	38	9	0	0	0	0		6.38	9.97	4.71	1
20	13	22	0	38	9	1	0	1	22	10.5	9.5		9.97	1
20	14	22	0	38	9	1	1	0	36				3.87	0
21	1	22	1	43	8	0	0	0	0		30.5	18.46	16.43	1
21	2	22	1	43	8	0	0	0	0	32.18	35.83	32.1	18.46	1
21	3	22	1	43	8	0	0	0	0	36.12	37.6	30.39	32.1	1
21	4	22	1	43	8	0	0	0	0	23.11	28.08	26.99	30.39	1
21	5	22	1	43	8	0	0	0	0	11.41	18.14		26.99	1
21	6	22	1	43	8	0	0	0	0	26.53	22.91		15.97	1
21	7	22	1	43	8	0	0	0	0	10.1	21.39	20	22.9	1
21	8	22	1	43	8	0	0	0	0	15.67	7.5	6.13	20	1
21	9	22	1	43	8	0	0	0	0	14.77		15.59	6.13	1
21	10	22	1	43	8	0	0	0	0	29.26	33.38	31.95	15.59	1
21	11	22	1	43	8	0	0	0	0				31.95	0
21	12	22	1	43	8	0	0	0	0	20.96	21.97	18.52	29.19	1
21	13	22	1	43	8	0	0	0	0	18.33	15.11	17.09	18.52	1
21	14	22	1	43	8	1	0	1	85	0	19.97	8.82	17.09	1
22	1	20	1	47	12	0	0	0	0				9.31	0
22	2	20	1	47	12	0	0	0	0				20.71	0
22	3	20	1	47	12	0	0	0	0	26.77	32.33	26.47	16.2	1
22	4	20	1	47	12	0	0	0	0	22.31	23.3	24.24	26.47	1
22	5	20	1	47	12	0	0	0	0				24.24	0
22	6	20	1	47	12	0	0	0	0	24.33	23.02	24.62	19.57	1
22	7	20	1	47	12	1	1	0	37				24.62	0
22	8	20	1	47	12	0	0	0	0	13.73	20.77	21.99	13.25	1
22	9	20	1	47	12	1	0	1	29	23.25	21.99	25.86	21.99	1
22	10	20	1	47	12	0	0	0	0	25.8	25.11	30.86	25.86	1
22	11	20	1	47	12	1	1	0	36	28.37	29.88	29.87	30.86	1
22	12	20	1	47	12	0	0	0	0	27.68	29.97	28.47	29.87	1
22	13	20	1	47	12	1	0	1	20	19.23		18.47	28.47	1
22	14	20	1	47	12	1	0	1	23	24.73	32.08	21.68	18.47	1
23	1	20	1	46	10	0	0	0	0	7.46	20.05	8.36	6.36	1
23	2	20	1	46	10	1	1	0	68	18.38	13.76	11.88	8.36	1
23	3	20	1	46	10	1	1	0	45	23.88	21.32	19.17	11.88	1
23	4	20	1	46	10	1	0	1	51	9.92	6.42	9.69	19.17	1
23	5	20	1	46	10	0	0	0	0				9.69	0
23	6	20	1	46	10	0	0	0	0	5.04		1.68	12.42	1
23	7	20	1	46	10	0	0	0	0	4.1	4.81	4.57	1.68	1
23	8	20	1	46	10	1	0	1	48	4.03	0.44	3.68	4.57	1
23	9	20	1	46	10	0	0	0	0	15.61	13.2	10.53	3.68	1
23	10	20	1	46	10	1	1	0	41	1.75	11.8	7.8	10.53	1
23	11	20	1	46	10	0	0	0	0	16.97	8.6	9.91	7.8	1
23	12	20	1	46	10	0	0	0	0	3.44	0	3.67	9.91	1
23	13	20	1	46	10	0	0	0	0	11.75	5.07	4.89	3.67	1
23	14	20	1	46	10	0	0	0	0	15.57	13.54	13.31	4.89	1
24	1	20	0	28	10	1	1	0	34	0	0	2.41	0	1
24	2	20	0	28	10	0	0	0	0				2.41	0
24	3	20	0	28	10	0	0	0	0	19.71	12.44	9.89	0	1
24	4	20	0	28	10	0	0	0	0	0	0		9.89	1
24	5	20	0	28	10	0	0	0	0	6.14	6.27	0.93	0.05	1
24	6	20	0	28	10	0	0	0	0	0	0	0	0.93	1
24	7	20	0	28	10	0	0	0	0				0	0
24	8	20	0	28	10	0	0	0	0	0	10.15	1.05	0	1
24	9	20	0	28	10	0	0	0	0	0.89	5.81		1.05	1
24	10	20	0	28	10	1	0	1	30	3.99	0.09	0	0	1
24	11	20	0	28	10	1	1	0	23	0.87	0	0	0	1
24	12	20	0	28	10	0	0	0	0	0	1.52	0	0	1
24	13	20	0	28	10	0	0	0	0	0.75	5.37	0	0	1
24	14	20	0	28	10	0	0	0	0	0	1.68		0	1
25	1	22	0	51	10	0	0	0	0	19.22	24.75	21.06	17.98	1
25	2	22	0	51	10	0	0	0	0		24.94	21.92	21.06	1
25	3	22	0	51	10	1	0	1	20	20.97	13.21	10.5	21.92	1
25	4	22	0	51	10	0	0	0	0				10.5	0
25	5	22	0	51	10	1	0	1	74		9.26	7.3	23.08	1
25	6	22	0	51	10	0	0	0	0	10.07	15.34	10.34	7.3	1
25	7	22	0	51	10	1	0	1	82	20.93	10.61	13.44	10.34	1
25	8	22	0	51	10	1	0	1	38	16.83	12.72	5.38	13.44	1
25	9	22	0	51	10	0	0	0	0				5.38	0
25	10	22	0	51	10	1	1	0	38	8.55	9.32	9.11	10.68	1
25	11	22	0	51	10	1	0	1	31	13.32	9.49		9.11	1
25	12	22	0	51	10	1	1	0	48	19.82	9.63	13.31	13.86	1
25	13	22	0	51	10	1	1	0	32				13.31	0
25	14	22	0	51	10	1	1	0	61	10.91	12.87	8.19	11.2	1
26	1	22	1	60	9	1	0	1	61	10.5	0	9.22	11.73	1
26	2	22	1	60	9	0	0	0	0	20.39	9.48		9.22	1
26	3	22	1	60	9	1	0	1	24	8.59	17.48	12.37	13.48	1
26	4	22	1	60	9	0	0	0	0	13.16	20.86	13.67	12.37	1
26	5	22	1	60	9	1	0	1	71	24.11	16.43	17.23	13.67	1
26	6	22	1	60	9	1	0	1	62	9.88	3.86	8.29	17.23	1
26	7	22	1	60	9	0	0	0	0				8.29	0
26	8	22	1	60	9	0	0	0	0	12.76		17.76	8.67	1
26	9	22	1	60	9	0	0	0	0	19.56	14.87	11.94	17.76	1
26	10	22	1	60	9	0	0	0	0	19.68	32.05		11.94	1
26	11	22	1	60	9	1	0	1	79		24.13	25.52	17.5	1
26	12	22	1	60	9	0	0	0	0	33.04	31.95	36.68	25.52	1
26	13	22	1	60	9	0	0	0	0	28.57	33.17	25.23	36.68	1
26	14	22	1	60	9	1	0	1	48	21.68	13.94		25.23	1
27	1	21	1	25	6	0	0	0	0	5		2.24	12.86	1
27	2	21	1	25	6	0	0	0	0	1.62	8.32	4.21	2.24	1
27	3	21	1	25	6	0	0	0	0	17.17	14.33	13.58	4.21	1
27	4	21	1	25	6	1	0	1	20	11.2	10.16	8.54	13.58	1
27	5	21	1	25	6	1	1	0	67	0	0		8.54	1
27	6	21	1	25	6	0	0	0	0	16.22	7.3	9.69	0	1
27	7	21	1	25	6	0	0	0	0	21.48	9.85	14.05	9.69	1
27	8	21	1	25	6	0	0	0	0	10.19	3.73	5.52	14.05	1
27	9	21	1	25	6	0	0	0	0	7.58	7.26	1.85	5.52	1
27	10	21	1	25	6	0	0	0	0				1.85	0
27	11	21	1	25	6	0	0	0	0	14.58	9.33	8.39	0.23	1
27	12	21	1	25	6	0	0	0	0	6	3.63	4.81	8.39	1
27	13	21	1	25	6	0	0	0	0	0	14.47	4.63	4.81	1
27	14	21	1	25	6	0	0	0	0		0	0	4.63	1
28	1	21	1	47	7	0	0	0	0	0	2.52	4.01	8.29	1
28	2	21	1	47	7	0	0	0	0	0.74	12.67	0	4.01	1
28	3	21	1	47	7	0	0	0	0				0	0
28	4	21	1	47	7	0	0	0	0	11.31	2.17	0	0	1
28	5	21	1	47	7	0	0	0	0				0	0
28	6	21	1	47	7	0	0	0	0	14.1	0	3.59	0	1
28	7	21	1	47	7	0	0	0	0	3.29	6.33	0	3.59	1
28	8	21	1	47	7	0	0	0	0	3.19	2.49	8.45	0	1
28	9	21	1	47	7	0	0	0	0	10.88	8.63	10.74	8.45	1
28	10	21	1	47	7	0	0	0	0	3.19	2.13	4.01	10.74	1
28	11	21	1	47	7	0	0	0	0		7.17	0	4.01	1
28	12	21	1	47	7	1	1	0	63	7.84	0	0	0	1
28	13	21	1	47	7	0	0	0	0		2.82	0	0	1
28	14	21	1	47	7	0	0	0	0	0.72	0	0	0	1
29	1	19	0	36	7	0	0	0	0	14.47		16.67	26.36	1
29	2	19	0	36	7	1	1	0	46				16.67	0
29	3	19	0	36	7	1	1	0	70	22.43	21.53	16.12	23.53	1
29	4	19	0	36	7	1	0	1	42		17.17	16.65	16.12	1
29	5	19	0	36	7	0	0	0	0	14.67	9.01	11.14	16.65	1
29	6	19	0	36	7	0	0	0	0	9.7	19.37	14.47	11.14	1
29	7	19	0	36	7	1	1	0	22	9.94	10.83	12.22	14.47	1
29	8	19	0	36	7	0	0	0	0	13.42		10.99	12.22	1
29	9	19	0	36	7	1	0	1	68	11.64	18.96	18.77	10.99	1
29	10	19	0	36	7	1	1	0	22				18.77	0
29	11	19	0	36	7	0	0	0	0	28.64	9.73	21.1	17.61	1
29	12	19	0	36	7	1	1	0	71		16.46	17.87	21.1	1
29	13	19	0	36	7	0	0	0	0	17.75	14.1		17.87	1
29	14	19	0	36	7	1	1	0	73				19.32	0
30	1	21	1	44	8	1	1	0	48	10.59	7.06	2.49	5.48	1
30	2	21	1	44	8	0	0	0	0	0	0	4.41	2.49	1
30	3	21	1	44	8	1	0	1	45				4.41	0
30	4	21	1	44	8	0	0	0	0	23.4	20.96	24.4	20.42	1
30	5	21	1	44	8	0	0	0	0	22.88		25.66	24.4	1
30	6	21	1	44	8	0	0	0	0	19.63	15.72	15.86	25.66	1
30	7	21	1	44	8	1	0	1	41	3.34	8.88	9.6	15.86	1
30	8	21	1	44	8	0	0	0	0				9.6	0
30	9	21	1	44	8	1	1	0	32				18.76	0
30	10	21	1	44	8	0	0	0	0	14.75	9.92	10.86	15.26	1
30	11	21	1	44	8	1	0	1	38	11.24	19.6	12.99	10.86	1
30	12	21	1	44	8	0	0	0	0	20.23	17.88	22.56	12.99	1
30	13	21	1	44	8	1	1	0	24	15.07	20.84		22.56	1
30	14	21	1	44	8	1	1	0	42		13.15	15.36	17.25	1
31	1	21	1	49	7	1	0	1	33				7.98	0
31	2	21	1	49	7	0	0	0	0	25.02	20.85	19.53	6.92	1
31	3	21	1	49	7	1	1	0	44				19.53	0
31	4	21	1	49	7	1	1	0	48	13.06	19.92	19.7	16.92	1
31	5	21	1	49	7	1	0	1	51	22.01	23.35	20.47	19.7	1
31	6	21	1	49	7	1	1	0	40		17.31	18.62	20.47	1
31	7	21	1	49	7	1	0	1	33	14.49		14.84	18.62	1
31	8	21	1	49	7	1	0	1	37	12.63	10.32	11.74	14.84	1
31	9	21	1	49	7	1	1	0	57	22.49	21.45	15.15	11.74	1
31	10	21	1	49	7	1	0	1	37	15.02	3.53	9.83	15.15	1
31	11	21	1	49	7	1	1	0	52				9.83	0
31	12	21	1	49	7	1	0	1	38	26.51	30.7	25.61	10.48	1
31	13	21	1	49	7	0	0	0	0				25.61	0
31	14	21	1	49	7	0	0	0	0	22	19.43	14.2	24.93	1
32	1	21	1	31	7	0	0	0	0	4.88		0	0	1
32	2	21	1	31	7	1	1	0	53	0	1.36	0	0	1
32	3	21	1	31	7	1	0	1	20	0	15.45	5.77	0	1
32	4	21	1	31	7	0	0	0	0	5.89	13.43	6.01	5.77	1
32	5	21	1	31	7	0	0	0	0	9.54	0.69	3.89	6.01	1
32	6	21	1	31	7	0	0	0	0	0	3.14	5.42	3.89	1
32	7	21	1	31	7	1	1	0	47	9.42	7.55	3.11	5.42	1
32	8	21	1	31	7	1	0	1	48	4.71	0.06	0	3.11	1
32	9	21	1	31	7	1	1	0	21	11.36	0.13	0	0	1
32	10	21	1	31	7	1	1	0	56	0	0	0	0	1
32	11	21	1	31	7	1	0	1	107				0	0
32	12	21	1	31	7	1	1	0	46	11.15	7.35	7.7	8.6	1
32	13	21	1	31	7	1	1	0	34	10.13	2.63	4.58	7.7	1
32	14	21	1	31	7	1	0	1	37				4.58	0
33	1	18	1	54	12	1	1	0	49	25.87	22.31	22.67	17.48	1
33	2	18	1	54	12	0	0	0	0	20.55	24.5	18.09	22.67	1
33	3	18	1	54	12	0	0	0	0				18.09	0
33	4	18	1	54	12	0	0	0	0	19.43	31.09	23.62	21.97	1
33	5	18	1	54	12	1	0	1	30	27.16	16.59	21.22	23.62	1
33	6	18	1	54	12	0	0	0	0	22.67	24.9	20.04	21.22	1
33	7	18	1	54	12	0	0	0	0	26.27	13.7	19.34	20.04	1
33	8	18	1	54	12	0	0	0	0		15.64	11.53	19.34	1
33	9	18	1	54	12	0	0	0	0	22.44	23.65	24.28	11.53	1
33	10	18	1	54	12	0	0	0	0	28.86	14.43	21.55	24.28	1
33	11	18	1	54	12	0	0	0	0	28.49	22.89	23.11	21.55	1
33	12	18	1	54	12	0	0	0	0	15.55	27.98		23.11	1
33	13	18	1	54	12	0	0	0	0	18.15	21.61	19.97	24.86	1
33	14	18	1	54	12	0	0	0	0	14.55	15.06	17.96	19.97	1
34	1	24	0	33	8	1	0	1	20	4.26	8.52		0	1
34	2	24	0	33	8	1	1	0	29	0.16	6.66	2.73	1.2	1
34	3	24	0	33	8	0	0	0	0	1.23	0	0	2.73	1
34	4	24	0	33	8	1	1	0	58				0	0
34	5	24	0	33	8	0	0	0	0	3.7	0	0	0	1
34	6	24	0	33	8	0	0	0	0	0	0	0	0	1
34	7	24	0	33	8	1	1	0	43	0.72	0		0	1
34	8	24	0	33	8	0	0	0	0		0	0	0	1
34	9	24	0	33	8	0	0	0	0				0	0
34	10	24	0	33	8	1	1	0	45	7	0.39	0	0	1
34	11	24	0	33	8	1	1	0	39	0	0	0	0	1
34	12	24	0	33	8	0	0	0	0	0	1.11	0	0	1
34	13	24	0	33	8	1	1	0	49	2.96		3.63	0	1
34	14	24	0	33	8	0	0	0	0	6.75	7.22	0	3.63	1
35	1	21	0	38	7	1	1	0	69	12.07	15.97	13.82	12.77	1
35	2	21	0	38	7	1	1	0	22	6.25	0	9.05	13.82	1
35	3	21	0	38	7	1	1	0	59				9.05	0
35	4	21	0	38	7	0	0	0	0	3.62	0.52	0	2.13	1
35	5	21	0	38	7	0	0	0	0	13.07	6.78		0	1
35	6	21	0	38	7	0	0	0	0	0	0	3.14	5.94	1
35	7	21	0	38	7	1	0	1	20				3.14	0
35	8	21	0	38	7	0	0	0	0	6.79	0	2.04	0.16	1
35	9	21	0	38	7	1	1	0	32	0	0	1	2.04	1
35	10	21	0	38	7	1	0	1	70	3.29	0	1.86	1	1
35	11	21	0	38	7	0	0	0	0				1.86	0
35	12	21	0	38	7	1	0	1	37	11.53	10.33	11.66	4.15	1
35	13	21	0	38	7	1	0	1	20	6.08	12.95	5.02	11.66	1
35	14	21	0	38	7	0	0	0	0	4.99	0.73	5.22	5.02	1
36	1	19	1	52	10	1	0	1	37	20.57	22.07	18.81	15.47	1
36	2	19	1	52	10	0	0	0	0	29.96	21.73	27.79	18.81	1
36	3	19	1	52	10	0	0	0	0	30.02		25.95	27.79	1
36	4	19	1	52	10	0	0	0	0	10.15	2.32	10.53	25.95	1
36	5	19	1	52	10	0	0	0	0	14.98	12	14.43	10.53	1
36	6	19	1	52	10	0	0	0	0	28.61	22.69		14.43	1
36	7	19	1	52	10	1	1	0	44				22.24	0
36	8	19	1	52	10	0	0	0	0	14.4	16.93	14.47	18.87	1
36	9	19	1	52	10	0	0	0	0	14.78	18.38	15.32	14.47	1
36	10	19	1	52	10	0	0	0	0	14.95	17.8		15.32	1
36	11	19	1	52	10	0	0	0	0	25.91	17.51	18.83	18.23	1
36	12	19	1	52	10	0	0	0	0				18.83	0
36	13	19	1	52	10	0	0	0	0				23.98	0
36	14	19	1	52	10	0	0	0	0	21.4	22.34	21.83	19.89	1
37	1	19	0	52	10	1	0	1	60	25.8	13.4	20.73	18.28	1
37	2	19	0	52	10	0	0	0	0	20.23	19.19	17.3	20.73	1
37	3	19	0	52	10	1	0	1	46	6.09	4.97	4.07	17.3	1
37	4	19	0	52	10	0	0	0	0	10.56	17.11	11.25	4.07	1
37	5	19	0	52	10	1	1	0	45				11.25	0
37	6	19	0	52	10	1	1	0	57	34.66	30.82	30.54	15.94	1
37	7	19	0	52	10	0	0	0	0				30.54	0
37	8	19	0	52	10	0	0	0	0				5.1	0
37	9	19	0	52	10	0	0	0	0	11.78	9.94	15.25	11.84	1
37	10	19	0	52	10	0	0	0	0		22.22	19.87	15.25	1
37	11	19	0	52	10	0	0	0	0				19.87	0
37	12	19	0	52	10	0	0	0	0				10.27	0
37	13	19	0	52	10	1	0	1	41	15.93	16.23	16.62	6.72	1
37	14	19	0	52	10	0	0	0	0	19.62	12.91		16.62	1
38	1	21	0	46	9	1	0	1	25	11.9	8.37	8.16	12.63	1
38	2	21	0	46	9	0	0	0	0				8.16	0
38	3	21	0	46	9	0	0	0	0	7.5	6.57	7.72	3.33	1
38	4	21	0	46	9	0	0	0	0	17.89	12.38	14.19	7.72	1
38	5	21	0	46	9	0	0	0	0	0.21	10.11	7.8	14.19	1
38	6	21	0	46	9	0	0	0	0	3.16	12.94	12.96	7.8	1
38	7	21	0	46	9	0	0	0	0	3.85	0.85	3.41	12.96	1
38	8	21	0	46	9	0	0	0	0	2.26	10.83		3.41	1
38	9	21	0	46	9	0	0	0	0		16.04		7.11	1
38	10	21	0	46	9	0	0	0	0	18.82	16	20.43	19.53	1
38	11	21	0	46	9	0	0	0	0				20.43	0
38	12	21	0	46	9	0	0	0	0	12.25	6.99	11.46	18.8	1
38	13	21	0	46	9	1	0	1	27	18	16.71	15.02	11.46	1
38	14	21	0	46	9	1	1	0	34	13.2	11.36	11.68	15.02	1
39	1	21	1	50	10	0	0	0	0	15.44	13.51	17.36	18.61	1
39	2	21	1	50	10	1	1	0	20	4.15	0	3.38	17.36	1
39	3	21	1	50	10	0	0	0	0				3.38	0
39	4	21	1	50	10	0	0	0	0	23.76	19.92	21.47	23.39	1
39	5	21	1	50	10	0	0	0	0	26.33	16.61	23.79	21.47	1
39	6	21	1	50	10	0	0	0	0	24.2	12.57	18.51	23.79	1
39	7	21	1	50	10	0	0	0	0	29.73	32.7	29.17	18.51	1
39	8	21	1	50	10	1	0	1	49	15.64	20.26	16.24	29.17	1
39	9	21	1	50	10	0	0	0	0	4.36	18.61		16.24	1
39	10	21	1	50	10	0	0	0	0	1.38	19.13	14.78	14.71	1
39	11	21	1	50	10	0	0	0	0	19.88	11.85	17.65	14.78	1
39	12	21	1	50	10	0	0	0	0	13.95	19.57		17.65	1
39	13	21	1	50	10	1	1	0	42	19.36	15.68	13.85	14.54	1
39	14	21	1	50	10	0	0	0	0	26.74	22.37	21.44	13.85	1
40	1	21	1	29	8	0	0	0	0	3.25	3.41	1.81	5.11	1
40	2	21	1	29	8	1	1	0	61	0	1.34	0	1.81	1
40	3	21	1	29	8	1	0	1	40	6.84	0	0	0	1
40	4	21	1	29	8	1	1	0	34	0.85	5.73	0	0	1
40	5	21	1	29	8	0	0	0	0	4.45	7.07	6.52	0	1
40	6	21	1	29	8	1	1	0	56		0	0	6.52	1
40	7	21	1	29	8	0	0	0	0	4.74	0.68		0	1
40	8	21	1	29	8	1	1	0	53	0	0	0	4.14	1
40	9	21	1	29	8	0	0	0	0		1.34	0	0	1
40	10	21	1	29	8	1	1	0	35	9.79	16.5	8.4	0	1
40	11	21	1	29	8	0	0	0	0	13.19	9.87	10.29	8.4	1
40	12	21	1	29	8	1	1	0	72	12.67	1.04	6.04	10.29	1
40	13	21	1	29	8	1	1	0	72	0.6		1.53	6.04	1
40	14	21	1	29	8	0	0	0	0	0		3.45	1.53	1
41	1	19	0	47	11	0	0	0	0	17.49	20.37	8.72	16.26	1
41	2	19	0	47	11	1	0	1	82	10.21	5.6		8.72	1
41	3	19	0	47	11	0	0	0	0	0			7.97	1
41	4	19	0	47	11	0	0	0	0				0	0
41	5	19	0	47	11	0	0	0	0				13.06	0
41	6	19	0	47	11	1	1	0	30	5.02	3.52	7.19	14.23	1
41	7	19	0	47	11	1	0	1	43	10.34	0	7.79	7.19	1
41	8	19	0	47	11	0	0	0	0	12.77	6.56	6.37	7.79	1
41	9	19	0	47	11	0	0	0	0		0.26	5.72	6.37	1
41	10	19	0	47	11	0	0	0	0	2.69	10.85	10.15	5.72	1
41	11	19	0	47	11	0	0	0	0		15.61	15.37	10.15	1
41	12	19	0	47	11	0	0	0	0	2.21	13.68	8.6	15.37	1
41	13	19	0	47	11	0	0	0	0	12.79	11.48		8.6	1
41	14	19	0	47	11	1	1	0	21				9.95	0
42	1	20	1	43	10	0	0	0	0	25.65	20.24		17.35	1
42	2	20	1	43	10	1	0	1	81	37.14	23.25	24.69	18.54	1
42	3	20	1	43	10	0	0	0	0				24.69	0
42	4	20	1	43	10	1	1	0	20				24.2	0
42	5	20	1	43	10	0	0	0	0	38.02	21.9		23.92	1
42	6	20	1	43	10	0	0	0	0				26.77	0
42	7	20	1	43	10	0	0	0	0	29.78	13.34	19.88	25.54	1
42	8	20	1	43	10	1	1	0	65		8.38	13.1	19.88	1
42	9	20	1	43	10	1	0	1	60		30.32	14.21	13.1	1
42	10	20	1	43	10	0	0	0	0	24.31	26.32	20.95	14.21	1
42	11	20	1	43	10	0	0	0	0				20.95	0
42	12	20	1	43	10	1	1	0	26	32.99	43.6	31.61	28.57	1
42	13	20	1	43	10	1	0	1	45	24.95	34.29	26.54	31.61	1
42	14	20	1	43	10	0	0	0	0	13.12	18.53	20.14	26.54	1
43	1	19	0	35	9	0	0	0	0	10	13.89	11.51	5.19	1
43	2	19	0	35	9	0	0	0	0		6.32		11.51	1
43	3	19	0	35	9	0	0	0	0	9.49	0	5.24	10.03	1
43	4	19	0	35	9	0	0	0	0	0	0	0	5.24	1
43	5	19	0	35	9	0	0	0	0	1.84	0.5	0	0	1
43	6	19	0	35	9	0	0	0	0	16.47	10.75	7.57	0	1
43	7	19	0	35	9	0	0	0	0	13.73	19.63	15.52	7.57	1
43	8	19	0	35	9	1	1	0	40				15.52	0
43	9	19	0	35	9	0	0	0	0	9.69	7.59		0	1
43	10	19	0	35	9	1	1	0	20	9.46	4.63	7.53	10.97	1
43	11	19	0	35	9	1	1	0	33	0	6.66	0	7.53	1
43	12	19	0	35	9	0	0	0	0	6.08	0	0	0	1
43	13	19	0	35	9	1	1	0	41	1.68	4.74	0	0	1
43	14	19	0	35	9	1	1	0	52				0	0
44	1	22	0	47	11	0	0	0	0	6.17	10.4	3.6	9.79	1
44	2	22	0	47	11	0	0	0	0	0	12.3		3.6	1
44	3	22	0	47	11	1	1	0	46	1.44	0	0	0	1
44	4	22	0	47	11	0	0	0	0	5.17	0	1.28	0	1
44	5	22	0	47	11	1	0	1	69	3.67	0	0	1.28	1
44	6	22	0	47	11	0	0	0	0	12.81	5.7	7.06	0	1
44	7	22	0	47	11	0	0	0	0	0	1.94	0.89	7.06	1
44	8	22	0	47	11	0	0	0	0	4.29	0		0.89	1
44	9	22	0	47	11	0	0	0	0				0.27	0
44	10	22	0	47	11	1	0	1	36	0	7.84	0	7.23	1
44	11	22	0	47	11	0	0	0	0	0	0	0	0	1
44	12	22	0	47	11	0	0	0	0	17.19	8.83		0	1
44	13	22	0	47	11	0	0	0	0				11.98	0
44	14	22	0	47	11	1	1	0	53	3.85	7.51	7.33	0	1
45	1	24	0	48	10	0	0	0	0				21.64	0
45	2	24	0	48	10	0	0	0	0				14.3	0
45	3	24	0	48	10	1	0	1	68				31.17	0
45	4	24	0	48	10	0	0	0	0				30.05	0
45	5	24	0	48	10	1	1	0	26	25.39		21	29.74	1
45	6	24	0	48	10	0	0	0	0	30.89	26.5	25.4	21	1
45	7	24	0	48	10	0	0	0	0	15.5	17.5	15.2	25.4	1
45	8	24	0	48	10	0	0	0	0	25.04	29.08	26.95	15.2	1
45	9	24	0	48	10	1	1	0	51				26.95	0
45	10	24	0	48	10	0	0	0	0				18.65	1
45	11	24	0	48	10	1	0	1	39	7.29	2.02	7.96	22.59	1
45	12	24	0	48	10	0	0	0	0	24.54	24.3	21.14	7.96	1
45	13	24	0	48	10	0	0	0	0				21.14	0
45	14	24	0	48	10	0	0	0	0		7.77		23.37	1
46	1	21	0	30	9	0	0	0	0	31.18	26.86	29.56	26.73	1
46	2	21	0	30	9	0	0	0	0	18.61	10.97	21.64	29.56	1
46	3	21	0	30	9	0	0	0	0	6.12	7.29	8.76	21.64	1
46	4	21	0	30	9	0	0	0	0	4.11	4.16	9.23	8.76	1
46	5	21	0	30	9	0	0	0	0				9.23	0
46	6	21	0	30	9	0	0	0	0	28.35	25.41	20.74	13.54	1
46	7	21	0	30	9	0	0	0	0	20.88	17.43	17.84	20.74	1
46	8	21	0	30	9	0	0	0	0	7.57	16.58	12.03	17.84	1
46	9	21	0	30	9	0	0	0	0	21.31	16.51	19.62	12.03	1
46	10	21	0	30	9	0	0	0	0	31.29	15.4	22.56	19.62	1
46	11	21	0	30	9	0	0	0	0	19.28	11.6	14.18	22.56	1
46	12	21	0	30	9	0	0	0	0		1.21	7.79	14.18	1
46	13	21	0	30	9	0	0	0	0				7.79	0
46	14	21	0	30	9	0	0	0	0			13.68	7.61	1
47	1	23	1	55	7	0	0	0	0	23.51	18.82	19.18	17.35	1
47	2	23	1	55	7	1	0	1	30	15.19	9.8	12.18	19.18	1
47	3	23	1	55	7	0	0	0	0	18.14	12.84	14.23	12.18	1
47	4	23	1	55	7	1	0	1	23	15.65	21.37	19.71	14.23	1
47	5	23	1	55	7	0	0	0	0	30.2	32.04	25.51	19.71	1
47	6	23	1	55	7	0	0	0	0	24.06	23.84	25.56	25.51	1
47	7	23	1	55	7	0	0	0	0				25.56	0
47	8	23	1	55	7	1	0	1	22	13.75	28.23	23.35	25.26	1
47	9	23	1	55	7	0	0	0	0				23.35	0
47	10	23	1	55	7	1	0	1	30	10.16	18.84	14.77	18.03	1
47	11	23	1	55	7	1	0	1	20				14.77	0
47	12	23	1	55	7	0	0	0	0	16.16	15.7	15.68	14.47	1
47	13	23	1	55	7	0	0	0	0	26.01	16.47	20.05	15.68	1
47	14	23	1	55	7	0	0	0	0	25.26	27.16	21.73	20.05	1
48	1	19	0	50	9	1	1	0	58	17.15	7.57	12.28	24.37	1
48	2	19	0	50	9	1	0	1	20	0		0.68	12.28	1
48	3	19	0	50	9	0	0	0	0	0	11.18	7.03	0.68	1
48	4	19	0	50	9	0	0	0	0				7.03	0
48	5	19	0	50	9	0	0	0	0	11.99	15.03	15.37	8.85	1
48	6	19	0	50	9	1	0	1	59	10	13.18	10.14	15.37	1
48	7	19	0	50	9	1	0	1	43	8.14	9.88	9.43	10.14	1
48	8	19	0	50	9	0	0	0	0				9.43	0
48	9	19	0	50	9	1	1	0	49				12.35	0
48	10	19	0	50	9	0	0	0	0				5.91	0
48	11	19	0	50	9	0	0	0	0	14.97	28.64	12.9	10.14	1
48	12	19	0	50	9	0	0	0	0	11.28	4.88	9.24	12.9	1
48	13	19	0	50	9	0	0	0	0	8.74	3.75	10.35	9.24	1
48	14	19	0	50	9	1	1	0	24	13.28		8.71	10.35	1
49	1	18	1	40	8	0	0	0	0	9.05	4.81		8.47	1
49	2	18	1	40	8	0	0	0	0	7	4.78	9.05	10.63	1
49	3	18	1	40	8	0	0	0	0	0	0	0	9.05	1
49	4	18	1	40	8	0	0	0	0				0	0
49	5	18	1	40	8	0	0	0	0				14.53	0
49	6	18	1	40	8	1	0	1	32	15.1	20.74	16.43	16.77	1
49	7	18	1	40	8	1	1	0	29	20.06	17.31	16.77	16.43	1
49	8	18	1	40	8	0	0	0	0	12.46	21.28	18.07	16.77	1
49	9	18	1	40	8	0	0	0	0				18.07	0
49	10	18	1	40	8	0	0	0	0	6.14	7.3	4.54	6.02	1
49	11	18	1	40	8	0	0	0	0		9.96	8.47	4.54	1
49	12	18	1	40	8	0	0	0	0	4.71	3.09	2.24	8.47	1
49	13	18	1	40	8	0	0	0	0	12.3	2	7.66	2.24	1
49	14	18	1	40	8	0	0	0	0		11.98	13.72	7.66	1
50	1	21	0	30	7	0	0	0	0	0	6.61	0.87	0	1
50	2	21	0	30	7	1	1	0	26				0.87	0
50	3	21	0	30	7	0	0	0	0				0	0
50	4	21	0	30	7	0	0	0	0	2.68	7.97	6.83	0	1
50	5	21	0	30	7	1	0	1	42	5.4	6.79	6.83	6.83	1
50	6	21	0	30	7	0	0	0	0	13.83	20.35	17.04	6.83	1
50	7	21	0	30	7	0	0	0	0				17.04	0
50	8	21	0	30	7	0	0	0	0	8.4	16.48	4.44	12.43	1
50	9	21	0	30	7	1	0	1	32	1.46	4.95		4.44	1
50	10	21	0	30	7	0	0	0	0	12.9	0.15	8.53	2.9	1
50	11	21	0	30	7	0	0	0	0				8.53	0
50	12	21	0	30	7	1	1	0	33				8.95	0
50	13	21	0	30	7	1	0	1	54				8.55	0
50	14	21	0	30	7	0	0	0	0	10.22	9.82		7	1
51	1	20	1	44	9	0	0	0	0				0	0
51	2	20	1	44	9	0	0	0	0		0	0	4.2	1
51	3	20	1	44	9	0	0	0	0	12.1	8.97	5.37	0	1
51	4	20	1	44	9	0	0	0	0	0	4.92	0	5.37	1
51	5	20	1	44	9	1	0	1	20	0	0	0	0	1
51	6	20	1	44	9	1	0	1	28	0	5.49	0	0	1
51	7	20	1	44	9	1	1	0	22	0	0	3.38	0	1
51	8	20	1	44	9	0	0	0	0	0	3.36	0	3.38	1
51	9	20	1	44	9	1	1	0	42	3.67	6.07	0	0	1
51	10	20	1	44	9	0	0	0	0	3.02	9.15	0	0	1
51	11	20	1	44	9	0	0	0	0				0	0
51	12	20	1	44	9	0	0	0	0	0	0	0	0	1
51	13	20	1	44	9	0	0	0	0	0	0	0	0	1
51	14	20	1	44	9	1	1	0	22	0	0.1	0	0	1
52	1	19	0	39	6	1	1	0	52	17.44	21.88	14.68	14.45	1
52	2	19	0	39	6	1	1	0	46				14.68	0
52	3	19	0	39	6	0	0	0	0	14.22	24.08	21.03	21.57	1
52	4	19	0	39	6	1	0	1	38	23.88	24.72	23.64	21.03	1
52	5	19	0	39	6	0	0	0	0				23.64	0
52	6	19	0	39	6	0	0	0	0	19.69	26.61		25.93	1
52	7	19	0	39	6	0	0	0	0	33.94	31.14	30.38	24.94	1
52	8	19	0	39	6	0	0	0	0	33.03	36.26	30.21	30.38	1
52	9	19	0	39	6	1	0	1	49	23.27	26.56	21.34	30.21	1
52	10	19	0	39	6	1	1	0	38		18.96	15.44	21.34	1
52	11	19	0	39	6	0	0	0	0	30.19	33.26	29.57	15.44	1
52	12	19	0	39	6	1	1	0	51	23.9	23.23	21.66	29.57	1
52	13	19	0	39	6	0	0	0	0	37.21	21.94	27.02	21.66	1
52	14	19	0	39	6	1	0	1	26	16.73	18.78	14.62	27.02	1
53	1	19	1	42	9	1	1	0	20				13.26	0
53	2	19	1	42	9	0	0	0	0		2.65	1.93	1.75	1
53	3	19	1	42	9	0	0	0	0	0	0.18		1.93	1
53	4	19	1	42	9	0	0	0	0				0	0
53	5	19	1	42	9	0	0	0	0	13.91	7.24	12.19	6.85	1
53	6	19	1	42	9	0	0	0	0	9.84	1.11		12.19	1
53	7	19	1	42	9	0	0	0	0		14.62	5.88	6.89	1
53	8	19	1	42	9	0	0	0	0				5.88	0
53	9	19	1	42	9	0	0	0	0	18.85	22.63	19.85	15.64	1
53	10	19	1	42	9	0	0	0	0	6.7	5.24	8.14	19.85	1
53	11	19	1	42	9	0	0	0	0				8.14	0
53	12	19	1	42	9	0	0	0	0	20.2	25.33	19.4	6.39	1
53	13	19	1	42	9	1	0	1	26				19.4	0
53	14	19	1	42	9	0	0	0	0	8.72	13.06	8.11	8.56	1
54	1	21	1	44	8	0	0	0	0				10.69	0
54	2	21	1	44	8	1	0	1	41	0.55	0.42	5.77	0	1
54	3	21	1	44	8	1	0	1	70	3.63	0	4.9	5.77	1
54	4	21	1	44	8	0	0	0	0	0	0	0	4.9	1
54	5	21	1	44	8	0	0	0	0	9.01	4.67	6.93	0	1
54	6	21	1	44	8	1	0	1	42				6.93	0
54	7	21	1	44	8	0	0	0	0	0	2.8	0	6.41	1
54	8	21	1	44	8	1	0	1	44	3.69	0	0	0	1
54	9	21	1	44	8	1	1	0	20	16.76	3.88	10.53	0	1
54	10	21	1	44	8	1	1	0	53	3.66		7.57	10.53	1
54	11	21	1	44	8	0	0	0	0	12.37	9.05	2.57	7.57	1
54	12	21	1	44	8	0	0	0	0	13.95	9.87		2.57	1
54	13	21	1	44	8	0	0	0	0	3.21	19.2		12.13	1
54	14	21	1	44	8	1	1	0	22	0.2	8.27	4.98	4.99	1
55	1	20	1	56	8	0	0	0	0	4.63	8.57	9.44	18.03	1
55	2	20	1	56	8	0	0	0	0				9.44	0
55	3	20	1	56	8	0	0	0	0	22.15	23.4	18.12	10.71	1
55	4	20	1	56	8	0	0	0	0	15.55	16.31	17.06	18.12	1
55	5	20	1	56	8	1	0	1	39	8.14	0	0.22	17.06	1
55	6	20	1	56	8	0	0	0	0				0.22	0
55	7	20	1	56	8	1	0	1	28				3.56	0
55	8	20	1	56	8	0	0	0	0	10.58	23.91	14.04	8.85	1
55	9	20	1	56	8	0	0	0	0	12.47	7.91	9.27	14.04	1
55	10	20	1	56	8	0	0	0	0	11.4	5.67	9.96	9.27	1
55	11	20	1	56	8	0	0	0	0	15.1	2.81	12.72	9.96	1
55	12	20	1	56	8	1	1	0	31	7.67	13.56	8.35	12.72	1
55	13	20	1	56	8	0	0	0	0	9.54	16.78	13.68	8.35	1
55	14	20	1	56	8	0	0	0	0	19.48	15.82	14.95	13.68	1
56	1	19	1	29	8	1	0	1	48	0	13.2	3.66	4.41	1
56	2	19	1	29	8	0	0	0	0	7.89	3.54	1.77	3.66	1
56	3	19	1	29	8	1	0	1	47	1.08	4.03	4.32	1.77	1
56	4	19	1	29	8	1	1	0	68	6.66	0	2.27	4.32	1
56	5	19	1	29	8	1	1	0	42				2.27	0
56	6	19	1	29	8	1	1	0	30	3.66	2.89	1.04	0	1
56	7	19	1	29	8	0	0	0	0	1.61	0	0	1.04	1
56	8	19	1	29	8	0	0	0	0			1.27	0	1
56	9	19	1	29	8	0	0	0	0	1.9	0	0	1.27	1
56	10	19	1	29	8	1	1	0	34	3.35	5.48	0.95	0	1
56	11	19	1	29	8	0	0	0	0				0.95	0
56	12	19	1	29	8	0	0	0	0				4.25	0
56	13	19	1	29	8	0	0	0	0				8.57	0
56	14	19	1	29	8	1	1	0	57	0.54	0.09	0	0	1
57	1	22	1	46	8	0	0	0	0	33.26	22.21	25.12	21.83	1
57	2	22	1	46	8	0	0	0	0	30.85	23.05		25.12	1
57	3	22	1	46	8	0	0	0	0		33.72	28.71	22.65	1
57	4	22	1	46	8	0	0	0	0	13.5	9.58	8.64	28.71	1
57	5	22	1	46	8	0	0	0	0	21.36	10.38	18.07	8.64	1
57	6	22	1	46	8	0	0	0	0	20.72	21.64	15.42	18.07	1
57	7	22	1	46	8	1	1	0	23	18.2	11.84	11.61	15.42	1
57	8	22	1	46	8	0	0	0	0				11.61	0
57	9	22	1	46	8	1	1	0	71	30.15	25.9	26.25	10.01	1
57	10	22	1	46	8	1	1	0	71	22.76		22.54	26.25	1
57	11	22	1	46	8	1	0	1	30	28.45	24.53	19.3	22.54	1
57	12	22	1	46	8	0	0	0	0				19.3	0
57	13	22	1	46	8	1	1	0	32	13.18		17.74	9.34	1
57	14	22	1	46	8	0	0	0	0		11.15	8.02	17.74	1
58	1	21	0	43	6	1	0	1	56	0	0		0	1
58	2	21	0	43	6	1	1	0	25	0	11.98		0	1
58	3	21	0	43	6	1	1	0	56	6.17	10.45	5.72	0	1
58	4	21	0	43	6	0	0	0	0	12.13	0	5.52	5.72	1
58	5	21	0	43	6	0	0	0	0	9.8	8.4	4.93	5.52	1
58	6	21	0	43	6	0	0	0	0	0	0	1.43	4.93	1
58	7	21	0	43	6	0	0	0	0	0.99	0	0	1.43	1
58	8	21	0	43	6	1	1	0	47	0	0	0	0	1
58	9	21	0	43	6	1	0	1	29	8.74		11.56	0	1
58	10	21	0	43	6	1	0	1	35	0		2.05	11.56	1
58	11	21	0	43	6	0	0	0	0				2.05	0
58	12	21	0	43	6	1	1	0	44		16.9		10.63	1
58	13	21	0	43	6	1	0	1	43	0	9.23	2.88	6.96	1
58	14	21	0	43	6	0	0	0	0				2.88	0
59	1	20	0	43	8	0	0	0	0	19.89	24.98	19.14	19.17	1
59	2	20	0	43	8	0	0	0	0	14.94	9.73	11.9	19.14	1
59	3	20	0	43	8	0	0	0	0	7	21.81	15.72	11.9	1
59	4	20	0	43	8	0	0	0	0				15.72	0
59	5	20	0	43	8	0	0	0	0	8.82	13.2	12.12	15.31	1
59	6	20	0	43	8	0	0	0	0	8.11	6.5	4.99	12.12	1
59	7	20	0	43	8	0	0	0	0	1.66	10.54	4.32	4.99	1
59	8	20	0	43	8	1	0	1	34	6.62	12.57	3.83	4.32	1
59	9	20	0	43	8	0	0	0	0	0	1.7	5.03	3.83	1
59	10	20	0	43	8	0	0	0	0				5.03	0
59	11	20	0	43	8	0	0	0	0	21.78	14.58	18.72	6.54	1
59	12	20	0	43	8	1	1	0	22	6.9	18.45	13.48	18.72	1
59	13	20	0	43	8	0	0	0	0	18.06	18.16	17.67	13.48	1
59	14	20	0	43	8	0	0	0	0	19.29	19.25	19.31	17.67	1
60	1	21	0	27	7	1	1	0	51	26.33	15.73	22.72	20.37	1
60	2	21	0	27	7	0	0	0	0	25.17	30.09	23.13	22.72	1
60	3	21	0	27	7	0	0	0	0	25.69		23.45	23.13	1
60	4	21	0	27	7	0	0	0	0	20.09	15.57	19.24	23.45	1
60	5	21	0	27	7	0	0	0	0			23.26	19.24	1
60	6	21	0	27	7	0	0	0	0	16.12	9.9	15.67	23.26	1
60	7	21	0	27	7	0	0	0	0		0.14	2.91	15.67	1
60	8	21	0	27	7	0	0	0	0	15.83	16.27	11.18	2.91	1
60	9	21	0	27	7	0	0	0	0	12.78	8.93	11.75	11.18	1
60	10	21	0	27	7	1	1	0	20	1.78	0	3.96	11.75	1
60	11	21	0	27	7	0	0	0	0	14.86	11.82		3.96	1
60	12	21	0	27	7	0	0	0	0				9.74	0
60	13	21	0	27	7	0	0	0	0	18.37		14.92	19.49	1
60	14	21	0	27	7	0	0	0	0	6.06	4.76		14.92	1
61	1	19	0	43	6	1	1	0	20				0.67	0
61	2	19	0	43	6	0	0	0	0	9.01	0	0	0	1
61	3	19	0	43	6	1	1	0	59				0	0
61	4	19	0	43	6	1	0	1	66	12.52		3.66	0	1
61	5	19	0	43	6	0	0	0	0				3.66	0
61	6	19	0	43	6	0	0	0	0	0	0.71	0	1.98	1
61	7	19	0	43	6	1	0	1	31	6.19	9.45	3.92	0	1
61	8	19	0	43	6	1	1	0	50	4.44	3.25	0	3.92	1
61	9	19	0	43	6	1	0	1	51	0.15	3.82	0	0	1
61	10	19	0	43	6	0	0	0	0	3.75	1.22	0	0	1
61	11	19	0	43	6	0	0	0	0		2.8	0	0	1
61	12	19	0	43	6	0	0	0	0	2.61	0	1.07	0	1
61	13	19	0	43	6	0	0	0	0	5.39	0		1.07	1
61	14	19	0	43	6	0	0	0	0	0		0	2.7	1
62	1	21	0	34	6	0	0	0	0	16.43			0.19	1
62	2	21	0	34	6	1	1	0	29	17.88	11.86	14.63	3.88	1
62	3	21	0	34	6	0	0	0	0	4.41		7.51	14.63	1
62	4	21	0	34	6	0	0	0	0	3.61	10.62	7.5	7.51	1
62	5	21	0	34	6	0	0	0	0				7.5	0
62	6	21	0	34	6	0	0	0	0	8.63	5.88	6.52	12.56	1
62	7	21	0	34	6	1	0	1	57	16.28		14.8	6.52	1
62	8	21	0	34	6	1	0	1	76	25.68	26.42	16.58	14.8	1
62	9	21	0	34	6	1	1	0	68	12.11	11.79	11.21	16.58	1
62	10	21	0	34	6	1	1	0	47				11.21	0
62	11	21	0	34	6	0	0	0	0	0		0.87	0	1
62	12	21	0	34	6	1	0	1	43	20.9	18.14	15.57	0.87	1
62	13	21	0	34	6	0	0	0	0	7.43	9.4	11.12	15.57	1
62	14	21	0	34	6	0	0	0	0	9.11	7.15	9.85	11.12	1
63	1	19	0	46	7	1	0	1	53	14.85	10.13	10.27	1.47	1
63	2	19	0	46	7	1	1	0	64	21.07	17.39		10.27	1
63	3	19	0	46	7	0	0	0	0	19.23	26.62	14.13	15.88	1
63	4	19	0	46	7	0	0	0	0	16.98	16.85	13.38	14.13	1
63	5	19	0	46	7	1	0	1	64	4.58	12.2	1.72	13.38	1
63	6	19	0	46	7	0	0	0	0				1.72	0
63	7	19	0	46	7	0	0	0	0	20.17	20.64	16.69	6.98	1
63	8	19	0	46	7	0	0	0	0	14.13	16.01	18.29	16.69	1
63	9	19	0	46	7	1	1	0	34		7.07	16.85	18.29	1
63	10	19	0	46	7	0	0	0	0				16.85	0
63	11	19	0	46	7	0	0	0	0		0.47	0	10.45	1
63	12	19	0	46	7	0	0	0	0	0	19.17	8.13	0	1
63	13	19	0	46	7	0	0	0	0			9.84	8.13	1
63	14	19	0	46	7	0	0	0	0	0	0		9.84	1
64	1	20	0	40	8	0	0	0	0		22.94	18.92	25.9	1
64	2	20	0	40	8	0	0	0	0		20.66	20.24	18.92	1
64	3	20	0	40	8	0	0	0	0		13.8	12.82	20.24	1
64	4	20	0	40	8	0	0	0	0	23.38	16.53	23.99	12.82	1
64	5	20	0	40	8	1	0	1	48				23.99	0
64	6	20	0	40	8	1	1	0	63	23.66	13.42		21.23	1
64	7	20	0	40	8	1	1	0	23				16.53	0
64	8	20	0	40	8	0	0	0	0	28.84	33.05	24.57	29.16	1
64	9	20	0	40	8	0	0	0	0	14.39	13.19	15.08	24.57	1
64	10	20	0	40	8	0	0	0	0		13.11	12.57	15.08	1
64	11	20	0	40	8	0	0	0	0	16.46	21.48	14.63	12.57	1
64	12	20	0	40	8	1	0	1	39	10.04	12.97		14.63	1
64	13	20	0	40	8	0	0	0	0				11.32	0
64	14	20	0	40	8	1	0	1	20	13.1	4.11	10.43	19.41	1
65	1	20	1	25	7	0	0	0	0	5.94	10.63	12.6	12.48	1
65	2	20	1	25	7	0	0	0	0				12.6	0
65	3	20	1	25	7	0	0	0	0	8.83	3.21	7.2	11.8	1
65	4	20	1	25	7	0	0	0	0	0	0	0	7.2	1
65	5	20	1	25	7	1	0	1	43	0	0	0	0	1
65	6	20	1	25	7	0	0	0	0	3.3		0.37	0	1
65	7	20	1	25	7	1	0	1	35		14.41	15.17	0.37	1
65	8	20	1	25	7	0	0	0	0				15.17	0
65	9	20	1	25	7	0	0	0	0	5.64	2.59	10.1	5.46	1
65	10	20	1	25	7	0	0	0	0	10.06	7.85	11.74	10.1	1
65	11	20	1	25	7	0	0	0	0	19.62	18.94	24.51	11.74	1
65	12	20	1	25	7	0	0	0	0	16.18	8.59	13.32	24.51	1
65	13	20	1	25	7	1	1	0	78	18.15	17.62	11.6	13.32	1
65	14	20	1	25	7	0	0	0	0	4.73	16.43		11.6	1
66	1	19	0	44	9	0	0	0	0	0	6.36	0.57	20.28	1
66	2	19	0	44	9	1	1	0	56	4.91	4.97	7.69	0.57	1
66	3	19	0	44	9	1	0	1	34	0		12.02	7.69	1
66	4	19	0	44	9	0	0	0	0	9.98	3.69	7.02	12.02	1
66	5	19	0	44	9	1	0	1	20	0		4.38	7.02	1
66	6	19	0	44	9	0	0	0	0				4.38	0
66	7	19	0	44	9	1	1	0	22	2.28	0	2.34	5.4	1
66	8	19	0	44	9	0	0	0	0				2.34	0
66	9	19	0	44	9	1	1	0	72	11.89	21.19	8.82	5.85	1
66	10	19	0	44	9	0	0	0	0	5.5	0	0.69	8.82	1
66	11	19	0	44	9	1	1	0	51	9.27	5.9	10.6	0.69	1
66	12	19	0	44	9	0	0	0	0	7.55		13.4	10.6	1
66	13	19	0	44	9	0	0	0	0				13.4	0
66	14	19	0	44	9	0	0	0	0	0	6.81	6.86	15.85	1
67	1	22	0	43	10	0	0	0	0	11.67		8.23	0	1
67	2	22	0	43	10	0	0	0	0	15.39	12.86	9.29	8.23	1
67	3	22	0	43	10	0	0	0	0	11.66	5.53	16.73	9.29	1
67	4	22	0	43	10	1	0	1	45	20.71	22.83	19.52	16.73	1
67	5	22	0	43	10	0	0	0	0	5.9	16.27	10.68	19.52	1
67	6	22	0	43	10	1	1	0	39	20.47	9.7	12.38	10.68	1
67	7	22	0	43	10	1	1	0	47				12.38	0
67	8	22	0	43	10	1	1	0	64	12.41		13.69	14.07	1
67	9	22	0	43	10	1	1	0	54				13.69	0
67	10	22	0	43	10	0	0	0	0	4.4	5.31	9.27	13.41	1
67	11	22	0	43	10	1	0	1	33	9.06	8.61	13.61	9.27	1
67	12	22	0	43	10	1	1	0	33	20.36	11.19	11.43	13.61	1
67	13	22	0	43	10	1	0	1	29	10.45	6.63	8.16	11.43	1
67	14	22	0	43	10	1	0	1	22	11.59	4.13	0	8.16	1
68	1	22	1	43	8	0	0	0	0	7.52		15.07	8.31	1
68	2	22	1	43	8	1	1	0	38	19.43		19.37	15.07	1
68	3	22	1	43	8	0	0	0	0				19.37	0
68	4	22	1	43	8	0	0	0	0				10.11	0
68	5	22	1	43	8	1	1	0	85	11.42	15.02	8.43	14.85	1
68	6	22	1	43	8	0	0	0	0	13.45	11.88	10.39	8.43	1
68	7	22	1	43	8	0	0	0	0	23.59	25.22	18.91	10.39	1
68	8	22	1	43	8	1	0	1	46	20.62	17.14	19.66	18.91	1
68	9	22	1	43	8	1	0	1	66				19.66	0
68	10	22	1	43	8	1	0	1	37	5.43	5.23		13.83	1
68	11	22	1	43	8	1	0	1	20	10.9	12.29	15.47	2.63	1
68	12	22	1	43	8	0	0	0	0	14.06	19.34	14.16	15.47	1
68	13	22	1	43	8	0	0	0	0	21.86	27.23	25.4	14.16	1
68	14	22	1	43	8	1	0	1	60				25.4	0
69	1	19	1	50	8	0	0	0	0		12.01	18.04	24	1
69	2	19	1	50	8	0	0	0	0	22.25	14.86	17.84	18.04	1
69	3	19	1	50	8	1	0	1	23	29	34.28	31.52	17.84	1
69	4	19	1	50	8	0	0	0	0	23.6	10	22.99	31.52	1
69	5	19	1	50	8	1	1	0	40	41.8	33.49	31.29	22.99	1
69	6	19	1	50	8	1	1	0	20	28.05	18.04	22.71	31.29	1
69	7	19	1	50	8	1	0	1	61	10.93	17.01		22.71	1
69	8	19	1	50	8	0	0	0	0				18.05	0
69	9	19	1	50	8	0	0	0	0	19.44	23.97	26.24	31.56	1
69	10	19	1	50	8	0	0	0	0	31.42	26.58	25.19	26.24	1
69	11	19	1	50	8	0	0	0	0	25.57	29.67	26.34	25.19	1
69	12	19	1	50	8	0	0	0	0	39.74	35.01	29.91	26.34	1
69	13	19	1	50	8	1	1	0	38				29.91	0
69	14	19	1	50	8	1	0	1	58	23.11	20.68	23.29	22.44	1
70	1	19	1	47	10	1	1	0	46	1.31	1.98	3.27	4.34	1
70	2	19	1	47	10	0	0	0	0	11.57		9.77	3.27	1
70	3	19	1	47	10	0	0	0	0	7.88	11.12	12.43	9.77	1
70	4	19	1	47	10	0	0	0	0	3.82	8.14	5.34	12.43	1
70	5	19	1	47	10	1	1	0	44				5.34	0
70	6	19	1	47	10	0	0	0	0	19.25			1.66	1
70	7	19	1	47	10	0	0	0	0	26.58	18.54	16.49	16.76	1
70	8	19	1	47	10	1	0	1	89	9.72	9.82	7.31	16.49	1
70	9	19	1	47	10	1	1	0	82	7.24	12.97	12.2	7.31	1
70	10	19	1	47	10	1	1	0	31				12.2	0
70	11	19	1	47	10	0	0	0	0	12.19	16.7	13.52	7.51	1
70	12	19	1	47	10	0	0	0	0	3.46	7.67	6.87	13.52	1
70	13	19	1	47	10	1	1	0	20	5.79	14.5	7.17	6.87	1
70	14	19	1	47	10	1	0	1	31	1.23	0.64	4.46	7.17	1
71	1	23	1	35	6	0	0	0	0	13.86	22.61	18.67	5.18	1
71	2	23	1	35	6	0	0	0	0	24.25	29.34		18.67	1
71	3	23	1	35	6	0	0	0	0	9.23	11.03	11.78	19.89	1
71	4	23	1	35	6	0	0	0	0	6.8	17.9		11.78	1
71	5	23	1	35	6	0	0	0	0				13.19	0
71	6	23	1	35	6	0	0	0	0				9.24	0
71	7	23	1	35	6	1	0	1	25		1.02	4.23	15.47	1
71	8	23	1	35	6	0	0	0	0	3.72	0.03	4.15	4.23	1
71	9	23	1	35	6	0	0	0	0		8.49	8.66	4.15	1
71	10	23	1	35	6	0	0	0	0	11.12		16.56	8.66	1
71	11	23	1	35	6	1	0	1	55	12.48	12.75	17.24	16.56	1
71	12	23	1	35	6	0	0	0	0	18.05	21.44	16.63	17.24	1
71	13	23	1	35	6	0	0	0	0				16.63	0
71	14	23	1	35	6	0	0	0	0	16.77	20.52	17.93	15.24	1
72	1	21	1	44	8	0	0	0	0	1.92	8.65	1.94	2.69	1
72	2	21	1	44	8	0	0	0	0	2.68	0	0	1.94	1
72	3	21	1	44	8	0	0	0	0			0	0	1
72	4	21	1	44	8	0	0	0	0	0.59	1.84	7.17	0	1
72	5	21	1	44	8	0	0	0	0	0	3.53	0.79	7.17	1
72	6	21	1	44	8	0	0	0	0	2.52	0	4.12	0.79	1
72	7	21	1	44	8	0	0	0	0	0.7		1.01	4.12	1
72	8	21	1	44	8	0	0	0	0	0	0	0	1.01	1
72	9	21	1	44	8	0	0	0	0	0	0	0	0	1
72	10	21	1	44	8	0	0	0	0	6.05	1	0	0	1
72	11	21	1	44	8	0	0	0	0	12.9	5.24	8.45	0	1
72	12	21	1	44	8	0	0	0	0				8.45	0
72	13	21	1	44	8	0	0	0	0	7	0.42	4.21	0	1
72	14	21	1	44	8	0	0	0	0	1.2	0	0	4.21	1
73	1	20	1	47	8	1	1	0	21				10.35	0
73	2	20	1	47	8	0	0	0	0	18.32		16.62	1.62	1
73	3	20	1	47	8	1	1	0	28		20.06	15.38	16.62	1
73	4	20	1	47	8	0	0	0	0	15.99	16.06	14.62	15.38	1
73	5	20	1	47	8	0	0	0	0	30.11	31.89	27.02	14.62	1
73	6	20	1	47	8	0	0	0	0	6.61	0	7.71	27.02	1
73	7	20	1	47	8	1	1	0	35	9.97	6.69	9.79	7.71	1
73	8	20	1	47	8	1	0	1	46				9.79	0
73	9	20	1	47	8	1	1	0	38				8.1	0
73	10	20	1	47	8	0	0	0	0	3.97	6.29	5.24	8.11	1
73	11	20	1	47	8	1	1	0	20	11.55	11.75	6.75	5.24	1
73	12	20	1	47	8	0	0	0	0	14.4	16.94	15.8	6.75	1
73	13	20	1	47	8	0	0	0	0	15.19	13.31	16.53	15.8	1
73	14	20	1	47	8	0	0	0	0	24.97	13.7	19.37	16.53	1
74	1	19	0	44	8	0	0	0	0	12.86	7.35		20.3	1
74	2	19	0	44	8	1	1	0	20	14.46	14.88	17.82	8.49	1
74	3	19	0	44	8	1	0	1	40				17.82	0
74	4	19	0	44	8	0	0	0	0				9.14	0
74	5	19	0	44	8	0	0	0	0	18.71	20.3	21.88	20.85	1
74	6	19	0	44	8	0	0	0	0				21.88	0
74	7	19	0	44	8	0	0	0	0				29.56	0
74	8	19	0	44	8	0	0	0	0	13.69	23.34	14.32	21.62	1
74	9	19	0	44	8	0	0	0	0		3.89	7.54	14.32	1
74	10	19	0	44	8	1	1	0	36	17.23		23.47	7.54	1
74	11	19	0	44	8	0	0	0	0	9.53	12.95	9.77	23.47	1
74	12	19	0	44	8	0	0	0	0				9.77	0
74	13	19	0	44	8	1	1	0	48	29.72	19.79	26.95	13.35	1
74	14	19	0	44	8	1	1	0	49		19.37	19.33	26.95	1
75	1	20	0	44	7	0	0	0	0				3	0
75	2	20	0	44	7	0	0	0	0	11.04	10.75	6.54	15.42	1
75	3	20	0	44	7	1	1	0	28	10.89	1.16	4.14	6.54	1
75	4	20	0	44	7	1	0	1	41	2.15	5.57	0.08	4.14	1
75	5	20	0	44	7	1	1	0	32	5.38	5.06	0	0.08	1
75	6	20	0	44	7	1	0	1	24	8.49	4.43	0	0	1
75	7	20	0	44	7	1	1	0	32	6.24		0	0	1
75	8	20	0	44	7	0	0	0	0				0	0
75	9	20	0	44	7	0	0	0	0		9.78	6.83	5.77	1
75	10	20	0	44	7	0	0	0	0	4.61	9.75	0.55	6.83	1
75	11	20	0	44	7	0	0	0	0		9.64	14.43	0.55	1
75	12	20	0	44	7	0	0	0	0	16.11	0.99	13.3	14.43	1
75	13	20	0	44	7	0	0	0	0				13.3	0
75	14	20	0	44	7	0	0	0	0	8.9	9.83	13.87	8.38	1
76	1	21	0	27	8	1	1	0	69	5.45	22.26	17.13	16.57	1
76	2	21	0	27	8	0	0	0	0	14.01	20.8	11.92	17.13	1
76	3	21	0	27	8	0	0	0	0	14.36	16.67	13.31	11.92	1
76	4	21	0	27	8	1	1	0	43				13.31	0
76	5	21	0	27	8	1	1	0	41	16.19	10.44	6.16	12.81	1
76	6	21	0	27	8	0	0	0	0		13.98		6.16	1
76	7	21	0	27	8	0	0	0	0	0	12.41	6.76	7.22	1
76	8	21	0	27	8	0	0	0	0	19.32	25.38	16.62	6.76	1
76	9	21	0	27	8	0	0	0	0	19.66	21.46	18.68	16.62	1
76	10	21	0	27	8	0	0	0	0	24.08	18.87	22.09	18.68	1
76	11	21	0	27	8	1	0	1	60				22.09	0
76	12	21	0	27	8	1	0	1	20	16	9.41	13.35	9.44	1
76	13	21	0	27	8	0	0	0	0				13.35	0
76	14	21	0	27	8	1	0	1	51				21.66	0
77	1	19	1	44	9	0	0	0	0	5.37	11.58	6.16	8.27	1
77	2	19	1	44	9	0	0	0	0	7.27	0		6.16	1
77	3	19	1	44	9	1	1	0	28	10.05	0.86	2.41	8.06	1
77	4	19	1	44	9	0	0	0	0	14.19	9.07	10.66	2.41	1
77	5	19	1	44	9	0	0	0	0	22.61	30.43	20.72	10.66	1
77	6	19	1	44	9	1	1	0	51				20.72	0
77	7	19	1	44	9	0	0	0	0	4.03	6.49	4.71	6.18	1
77	8	19	1	44	9	0	0	0	0	3.16	0	1.87	4.71	1
77	9	19	1	44	9	1	1	0	28				1.87	0
77	10	19	1	44	9	1	1	0	74				15.21	0
77	11	19	1	44	9	1	1	0	41	9.45		1.87	3.33	1
77	12	19	1	44	9	1	1	0	80	14.82	10.22	9.7	1.87	1
77	13	19	1	44	9	0	0	0	0	10.67	8.78	6.84	9.7	1
77	14	19	1	44	9	1	1	0	58				6.84	0
78	1	22	1	56	9	0	0	0	0	20.09		19.03	18.98	1
78	2	22	1	56	9	0	0	0	0	21.55	25.4	21.35	19.03	1
78	3	22	1	56	9	0	0	0	0	25.19	24.16	20.13	21.35	1
78	4	22	1	56	9	0	0	0	0				20.13	0
78	5	22	1	56	9	0	0	0	0	19.5	21.42	17.77	15.04	1
78	6	22	1	56	9	0	0	0	0				17.77	0
78	7	22	1	56	9	0	0	0	0				19.22	0
78	8	22	1	56	9	0	0	0	0	31.94	32.9	33.7	22.24	1
78	9	22	1	56	9	0	0	0	0	28.12	24.71	23.37	33.7	1
78	10	22	1	56	9	0	0	0	0	36.11	32.8	32.93	23.37	1
78	11	22	1	56	9	0	0	0	0				32.93	0
78	12	22	1	56	9	0	0	0	0		9.41		27.57	1
78	13	22	1	56	9	0	0	0	0				19.67	0
78	14	22	1	56	9	0	0	0	0	11.26	21.19	19.77	11.93	1
79	1	23	1	40	6	0	0	0	0	2.55	7.39	1.42	6.74	1
79	2	23	1	40	6	1	1	0	40	9.87		12.88	1.42	1
79	3	23	1	40	6	0	0	0	0	29.42	22.43	29.53	12.88	1
79	4	23	1	40	6	0	0	0	0				29.53	0
79	5	23	1	40	6	0	0	0	0	12.69	28.2		29.37	1
79	6	23	1	40	6	0	0	0	0		21.2	19.62	21.57	1
79	7	23	1	40	6	0	0	0	0	17.04			19.62	1
79	8	23	1	40	6	0	0	0	0	29.61	26.67	20.22	20.94	1
79	9	23	1	40	6	0	0	0	0	27.47	26.11	22.65	20.22	1
79	10	23	1	40	6	0	0	0	0				22.65	0
79	11	23	1	40	6	0	0	0	0				11.87	0
79	12	23	1	40	6	0	0	0	0	6.11	1.83	6.76	9.46	1
79	13	23	1	40	6	0	0	0	0	17.3	10.94	17.86	6.76	1
79	14	23	1	40	6	0	0	0	0	24.8	32.55	26.45	17.86	1
80	1	22	0	55	10	0	0	0	0				13.89	0
80	2	22	0	55	10	1	1	0	20				17.89	0
80	3	22	0	55	10	0	0	0	0	19.9	7.04	18.73	11.29	1
80	4	22	0	55	10	0	0	0	0				18.73	0
80	5	22	0	55	10	1	1	0	40	16.43	19.52	17.78	24.73	1
80	6	22	0	55	10	0	0	0	0				17.78	0
80	7	22	0	55	10	1	1	0	61		22.15	23.47	15.67	1
80	8	22	0	55	10	1	0	1	20	22.57	21.1	22.62	23.47	1
80	9	22	0	55	10	0	0	0	0				22.62	0
80	10	22	0	55	10	1	1	0	56	17.58	19.64	21.98	24.61	1
80	11	22	0	55	10	0	0	0	0				21.98	0
80	12	22	0	55	10	0	0	0	0		34.07	27.55	28.37	1
80	13	22	0	55	10	0	0	0	0	33.77	22.55	24.26	27.55	1
80	14	22	0	55	10	1	0	1	20	0	0	2.74	24.26	1
81	1	21	0	34	12	1	1	0	37	22.19	26.92	23.1	20.06	1
81	2	21	0	34	12	1	0	1	53	24.87	26.93	24.79	23.1	1
81	3	21	0	34	12	0	0	0	0	16.84		23.36	24.79	1
81	4	21	0	34	12	1	0	1	20	23.08	28.05	20.96	23.36	1
81	5	21	0	34	12	0	0	0	0				20.96	0
81	6	21	0	34	12	0	0	0	0	20.7	22.27	20.86	18.21	1
81	7	21	0	34	12	0	0	0	0	34.7	31.74	35.49	20.86	1
81	8	21	0	34	12	0	0	0	0	35.2	28.86		35.49	1
81	9	21	0	34	12	0	0	0	0	29.48	34.23	31.2	34.9	1
81	10	21	0	34	12	0	0	0	0				31.2	0
81	11	21	0	34	12	1	1	0	42	17.18	21.81	18.14	24.84	1
81	12	21	0	34	12	0	0	0	0	2.67	16.66	10.69	18.14	1
81	13	21	0	34	12	0	0	0	0		24.81		10.69	1
81	14	21	0	34	12	0	0	0	0	29.32	21.56	29.1	20.49	1
82	1	23	1	56	13	0	0	0	0	16.43		12.47	23.66	1
82	2	23	1	56	13	1	0	1	36				12.47	0
82	3	23	1	56	13	1	0	1	34	11.52	10.65	16.03	9.46	1
82	4	23	1	56	13	1	0	1	56				16.03	0
82	5	23	1	56	13	1	0	1	55		29.19	20.03	15.29	1
82	6	23	1	56	13	0	0	0	0	29.84	31.23	28.4	20.03	1
82	7	23	1	56	13	0	0	0	0				28.4	0
82	8	23	1	56	13	1	1	0	56	17.97	8.52	25.07	19.98	1
82	9	23	1	56	13	0	0	0	0	21.34	28.16	19.96	25.07	1
82	10	23	1	56	13	0	0	0	0	9.14	5.12	9.04	19.96	1
82	11	23	1	56	13	1	1	0	79		20.66	13.46	9.04	1
82	12	23	1	56	13	1	1	0	60		25.29	20.42	13.46	1
82	13	23	1	56	13	0	0	0	0				20.42	0
82	14	23	1	56	13	0	0	0	0	18.14	21.72	17.51	12.49	1
83	1	18	1	46	12	1	0	1	34	15.26	16.36		26.26	1
83	2	18	1	46	12	0	0	0	0	4.32	16.34	13.23	19.83	1
83	3	18	1	46	12	0	0	0	0				13.23	0
83	4	18	1	46	12	0	0	0	0	22.86	24.3	22.9	11.26	1
83	5	18	1	46	12	0	0	0	0				22.9	0
83	6	18	1	46	12	0	0	0	0	0	0		11.03	1
83	7	18	1	46	12	0	0	0	0	4.23	0	3.68	2.49	1
83	8	18	1	46	12	0	0	0	0	14.97	21.1	13.71	3.68	1
83	9	18	1	46	12	0	0	0	0	25.2	12.3	16.82	13.71	1
83	10	18	1	46	12	0	0	0	0		13.57	13.18	16.82	1
83	11	18	1	46	12	0	0	0	0				13.18	0
83	12	18	1	46	12	0	0	0	0	19.75	24.83	21.34	22.73	1
83	13	18	1	46	12	0	0	0	0	27.64	20.21	20.57	21.34	1
83	14	18	1	46	12	0	0	0	0	15.59	16.02	16.93	20.57	1
84	1	23	1	54	11	1	0	1	51	14.22	12.22		18.01	1
84	2	23	1	54	11	1	0	1	26	8.87		6.87	9.86	1
84	3	23	1	54	11	0	0	0	0		16.67	15.9	6.87	1
84	4	23	1	54	11	0	0	0	0				15.9	0
84	5	23	1	54	11	0	0	0	0				13.46	0
84	6	23	1	54	11	1	1	0	46				12.66	0
84	7	23	1	54	11	0	0	0	0	14.28	6.51	8.07	4.28	1
84	8	23	1	54	11	0	0	0	0	26.18	21.81		8.07	1
84	9	23	1	54	11	0	0	0	0				15.7	0
84	10	23	1	54	11	1	0	1	38	6.25	0	0	7.7	1
84	11	23	1	54	11	1	1	0	61	16.57	25.23	15.79	0	1
84	12	23	1	54	11	0	0	0	0	19	12.8	17.03	15.79	1
84	13	23	1	54	11	1	0	1	41	17.39	9.47	11.69	17.03	1
84	14	23	1	54	11	0	0	0	0				11.69	0
85	1	23	1	42	8	0	0	0	0	10.66	17.51	17.81	15.49	1
85	2	23	1	42	8	1	1	0	48	13.52	14.89	11.46	17.81	1
85	3	23	1	42	8	0	0	0	0	16.7	23.72	18.71	11.46	1
85	4	23	1	42	8	0	0	0	0	12.23	15.8	10.42	18.71	1
85	5	23	1	42	8	0	0	0	0	25.24	35.17	27.47	10.42	1
85	6	23	1	42	8	0	0	0	0	30.17		26.46	27.47	1
85	7	23	1	42	8	0	0	0	0				26.46	0
85	8	23	1	42	8	0	0	0	0		24.4	22.96	22.06	1
85	9	23	1	42	8	0	0	0	0	21.95	13.56	14.45	22.96	1
85	10	23	1	42	8	1	0	1	42				14.45	0
85	11	23	1	42	8	1	0	1	63				20.48	0
85	12	23	1	42	8	0	0	0	0	32.62	26.55	21.61	17.14	1
85	13	23	1	42	8	0	0	0	0	28.94	14.05	26.48	21.61	1
85	14	23	1	42	8	0	0	0	0		15.09	12.46	26.48	1
86	1	23	1	56	11	0	0	0	0				12.25	0
86	2	23	1	56	11	0	0	0	0	29.88	22.05	18.34	19.06	1
86	3	23	1	56	11	0	0	0	0	19.28	8.19	18.77	18.34	1
86	4	23	1	56	11	0	0	0	0				18.77	0
86	5	23	1	56	11	1	0	1	46	12.61	3.98	12.87	20.41	1
86	6	23	1	56	11	0	0	0	0	16.27	12.22		12.87	1
86	7	23	1	56	11	0	0	0	0	21.77	17.27	20.45	15.39	1
86	8	23	1	56	11	1	1	0	73	15.85	11.98	16.47	20.45	1
86	9	23	1	56	11	0	0	0	0	32.75	20.76	22.76	16.47	1
86	10	23	1	56	11	1	1	0	64	0	4.31	4.47	22.76	1
86	11	23	1	56	11	0	0	0	0	9.15		8.28	4.47	1
86	12	23	1	56	11	0	0	0	0	8.92	3.19	7.9	8.28	1
86	13	23	1	56	11	0	0	0	0	18.33	14.99	13.96	7.9	1
86	14	23	1	56	11	0	0	0	0	18.19		5.52	13.96	1
87	1	19	1	66	11	0	0	0	0	27.57	32.09	21.94	20.7	1
87	2	19	1	66	11	0	0	0	0	30.06		26.26	21.94	1
87	3	19	1	66	11	0	0	0	0	32.03	25.34	25.98	26.26	1
87	4	19	1	66	11	1	0	1	52				25.98	0
87	5	19	1	66	11	0	0	0	0	18.8	18.52	18.27	17.19	1
87	6	19	1	66	11	1	1	0	76	13.69	24	17.95	18.27	1
87	7	19	1	66	11	0	0	0	0	29.57	30.52	28.12	17.95	1
87	8	19	1	66	11	0	0	0	0	15.32	30.79	24.06	28.12	1
87	9	19	1	66	11	1	1	0	44	36.55	23.78		24.06	1
87	10	19	1	66	11	1	1	0	20	27.14	25.34	26.58	30.14	1
87	11	19	1	66	11	0	0	0	0				26.58	0
87	12	19	1	66	11	0	0	0	0	33.7		30.28	31.41	1
87	13	19	1	66	11	0	0	0	0	31.07	33.36	34.47	30.28	1
87	14	19	1	66	11	0	0	0	0	38.64	30.94	30.15	34.47	1
88	1	20	0	39	9	0	0	0	0	29.98	28.08	33.05	12.45	1
88	2	20	0	39	9	0	0	0	0	27	27.15	26.23	33.05	1
88	3	20	0	39	9	0	0	0	0	22.02	20.15	22.02	26.23	1
88	4	20	0	39	9	0	0	0	0				22.02	0
88	5	20	0	39	9	0	0	0	0	19.55	23.01	19.78	19	1
88	6	20	0	39	9	0	0	0	0	25.7	10.72	17.88	19.78	1
88	7	20	0	39	9	0	0	0	0				17.88	0
88	8	20	0	39	9	0	0	0	0	13.03	13.49	12.22	26.69	1
88	9	20	0	39	9	0	0	0	0				12.22	0
88	10	20	0	39	9	0	0	0	0	21.07		15.21	8.24	1
88	11	20	0	39	9	1	1	0	54				15.21	0
88	12	20	0	39	9	0	0	0	0				2.5	0
88	13	20	0	39	9	0	0	0	0	21.92		16.17	9.93	1
88	14	20	0	39	9	1	0	1	39	14.07	11.74	14.65	16.17	1
89	1	20	0	41	9	0	0	0	0	17.82	18.64	19.25	13.86	1
89	2	20	0	41	9	0	0	0	0	15.01	12.65	11.53	19.25	1
89	3	20	0	41	9	0	0	0	0		2.66	3.65	11.53	1
89	4	20	0	41	9	0	0	0	0	18.54	17.12	15.61	3.65	1
89	5	20	0	41	9	0	0	0	0	23.45	17.44	16.14	15.61	1
89	6	20	0	41	9	0	0	0	0	12.41	13.34	18.45	16.14	1
89	7	20	0	41	9	0	0	0	0	32.49	27.42	20.67	18.45	1
89	8	20	0	41	9	1	1	0	49	38.56	30.97		20.67	1
89	9	20	0	41	9	0	0	0	0	20.04	22.26	22.93	28.82	1
89	10	20	0	41	9	0	0	0	0				22.93	0
89	11	20	0	41	9	1	1	0	83	19.54	17.01	15.1	27.28	1
89	12	20	0	41	9	0	0	0	0	25.59	24.01	22.45	15.1	1
89	13	20	0	41	9	1	0	1	31				22.45	0
89	14	20	0	41	9	1	1	0	75				10.58	0
90	1	20	1	27	9	0	0	0	0	14.1	8.9	12.56	8.3	1
90	2	20	1	27	9	0	0	0	0	1	5.8	1.73	12.56	1
90	3	20	1	27	9	0	0	0	0				1.73	0
90	4	20	1	27	9	1	1	0	46				0	0
90	5	20	1	27	9	0	0	0	0	8.22	9.91	4.31	0.64	1
90	6	20	1	27	9	1	1	0	43	0.96	0	0	4.31	1
90	7	20	1	27	9	0	0	0	0				0	0
90	8	20	1	27	9	0	0	0	0	5.79	4.42		1.58	1
90	9	20	1	27	9	1	1	0	59	4.94	1.44	6.24	4.39	1
90	10	20	1	27	9	1	1	0	24	11.34	8.89	5.52	6.24	1
90	11	20	1	27	9	0	0	0	0				5.52	0
90	12	20	1	27	9	0	0	0	0	7.98	0	9.64	4.21	1
90	13	20	1	27	9	0	0	0	0	20.63	16.65	11.91	9.64	1
90	14	20	1	27	9	0	0	0	0	11.49	10.96	10.88	11.91	1
91	1	20	0	46	8	0	0	0	0	1.57	18.62	10.46	3.52	1
91	2	20	0	46	8	0	0	0	0	14.37	15.86	16.93	10.46	1
91	3	20	0	46	8	0	0	0	0	20.97	10.79	11.67	16.93	1
91	4	20	0	46	8	1	1	0	32	4.22	14.74	10.2	11.67	1
91	5	20	0	46	8	0	0	0	0				10.2	0
91	6	20	0	46	8	0	0	0	0				7.9	0
91	7	20	0	46	8	1	0	1	43	3.65		0	1.18	1
91	8	20	0	46	8	0	0	0	0	0	0	0	0	1
91	9	20	0	46	8	0	0	0	0	3.15	0	0	0	1
91	10	20	0	46	8	0	0	0	0				0	0
91	11	20	0	46	8	1	1	0	39	4.45	11.66	8.31	4.8	1
91	12	20	0	46	8	1	1	0	51	8.39	6.78		8.31	1
91	13	20	0	46	8	1	0	1	32				12.8	0
91	14	20	0	46	8	0	0	0	0	10.1	12.23	7.74	13.16	1
92	1	22	0	36	7	0	0	0	0	10.8	7.61	8.94	16.24	1
92	2	22	0	36	7	0	0	0	0		5.97	5.47	8.94	1
92	3	22	0	36	7	0	0	0	0				5.47	0
92	4	22	0	36	7	0	0	0	0	7.94	6.35	6.8	10.83	1
92	5	22	0	36	7	0	0	0	0				6.8	0
92	6	22	0	36	7	1	1	0	23	1.74	0	0	6.77	1
92	7	22	0	36	7	0	0	0	0	2.42	0	0	0	1
92	8	22	0	36	7	0	0	0	0		0	3.32	0	1
92	9	22	0	36	7	0	0	0	0	0	4.35	0	3.32	1
92	10	22	0	36	7	0	0	0	0	14.36	6.62	9.33	0	1
92	11	22	0	36	7	0	0	0	0	1.69	0.17	0	9.33	1
92	12	22	0	36	7	1	1	0	51	0	2.25	0	0	1
92	13	22	0	36	7	0	0	0	0	6.05	7.37	2.65	0	1
92	14	22	0	36	7	0	0	0	0		0	0.34	2.65	1
93	1	21	1	48	9	1	1	0	20	15.58	13.7	13.43	11.44	1
93	2	21	1	48	9	1	1	0	35				13.43	0
93	3	21	1	48	9	1	0	1	34	22.47	16.51	18.6	13.19	1
93	4	21	1	48	9	0	0	0	0	29.77		17.71	18.6	1
93	5	21	1	48	9	1	0	1	33	3.96	3.09	5.66	17.71	1
93	6	21	1	48	9	1	1	0	91	19.83	2.9	9.84	5.66	1
93	7	21	1	48	9	1	1	0	23	21.12		18.39	9.84	1
93	8	21	1	48	9	0	0	0	0	19.42	21.77	23.41	18.39	1
93	9	21	1	48	9	0	0	0	0	14.65	30.79	17	23.41	1
93	10	21	1	48	9	0	0	0	0	19.82	29.15	23.54	17	1
93	11	21	1	48	9	0	0	0	0	8.87	20.96	18.44	23.54	1
93	12	21	1	48	9	1	1	0	25	6.35		11.41	18.44	1
93	13	21	1	48	9	0	0	0	0				11.41	0
93	14	21	1	48	9	1	1	0	26	20.88	24.66	17.86	14.1	1
94	1	21	0	48	8	1	1	0	33	0	6.21	4.92	16.15	1
94	2	21	0	48	8	1	1	0	73				4.92	0
94	3	21	0	48	8	0	0	0	0	28.78	27.6	26.24	17.03	1
94	4	21	0	48	8	1	1	0	34	19.78	29.52	25.63	26.24	1
94	5	21	0	48	8	0	0	0	0	26.11	36.54	23.1	25.63	1
94	6	21	0	48	8	0	0	0	0	33.97	34.49	30.09	23.1	1
94	7	21	0	48	8	0	0	0	0	21.27	25.16	24.63	30.09	1
94	8	21	0	48	8	0	0	0	0	7.13	11.37	10.01	24.63	1
94	9	21	0	48	8	0	0	0	0	6.45	2.26	10.27	10.01	1
94	10	21	0	48	8	0	0	0	0	7.62	8.67	10.61	10.27	1
94	11	21	0	48	8	0	0	0	0	32.04	31.81	29.58	10.61	1
94	12	21	0	48	8	0	0	0	0	20.29	29.68	24.34	29.58	1
94	13	21	0	48	8	0	0	0	0		23.1	23.27	24.34	1
94	14	21	0	48	8	0	0	0	0	23.05	14.9	11.69	23.27	1
95	1	19	0	29	6	0	0	0	0	5.23	2.16	1.01	0	1
95	2	19	0	29	6	1	1	0	28	14.59	16.67	12	1.01	1
95	3	19	0	29	6	0	0	0	0	4.23	2.96		12	1
95	4	19	0	29	6	0	0	0	0				0	0
95	5	19	0	29	6	0	0	0	0	7.67	5.23		2.24	1
95	6	19	0	29	6	0	0	0	0	2.81	8.4		7.98	1
95	7	19	0	29	6	0	0	0	0	21.42	9.65		0	1
95	8	19	0	29	6	1	1	0	30	2.57	0	0	11.47	1
95	9	19	0	29	6	0	0	0	0	4.5	10.28	0.65	0	1
95	10	19	0	29	6	0	0	0	0	0	0	0	0.65	1
95	11	19	0	29	6	0	0	0	0	9.68			0	1
95	12	19	0	29	6	0	0	0	0				8.32	0
95	13	19	0	29	6	1	1	0	31	0	0	4	1.62	1
95	14	19	0	29	6	1	1	0	41	0	4.38	1.99	4	1
96	1	21	1	46	8	0	0	0	0				13.32	0
96	2	21	1	46	8	0	0	0	0	28.19	16.59	24.28	14.28	1
96	3	21	1	46	8	0	0	0	0	25.38	16.55	20.64	24.28	1
96	4	21	1	46	8	0	0	0	0	23.73		17.61	20.64	1
96	5	21	1	46	8	1	1	0	52	6.04	0	3.66	17.61	1
96	6	21	1	46	8	0	0	0	0	7.23	17.52	12.36	3.66	1
96	7	21	1	46	8	0	0	0	0	18.66	14.06	19.29	12.36	1
96	8	21	1	46	8	1	0	1	45	25.65	12.07	14.95	19.29	1
96	9	21	1	46	8	0	0	0	0	14.78	28.23	14.8	14.95	1
96	10	21	1	46	8	0	0	0	0	13.32	10.02	8.24	14.8	1
96	11	21	1	46	8	0	0	0	0	14.12	9.66	13.27	8.24	1
96	12	21	1	46	8	0	0	0	0	20.06	13.11		13.27	1
96	13	21	1	46	8	0	0	0	0	19.83	15.82	14.15	13.41	1
96	14	21	1	46	8	0	0	0	0	6.16	5.38	9.28	14.15	1
97	1	23	1	32	8	0	0	0	0	3.85	3.25	6.49	22.53	1
97	2	23	1	32	8	0	0	0	0				6.49	0
97	3	23	1	32	8	0	0	0	0	0		0	0	1
97	4	23	1	32	8	0	0	0	0	7.34	0	6.01	0	1
97	5	23	1	32	8	1	1	0	44	7.38	2.77		6.01	1
97	6	23	1	32	8	0	0	0	0	2.55	11.56	9.87	7.72	1
97	7	23	1	32	8	0	0	0	0	2.45	7.63	4.94	9.87	1
97	8	23	1	32	8	0	0	0	0	21.86	20.36	17.11	4.94	1
97	9	23	1	32	8	0	0	0	0				17.11	0
97	10	23	1	32	8	0	0	0	0	6.58	2.83	6.25	16.91	1
97	11	23	1	32	8	0	0	0	0	17.87	8.65	11.5	6.25	1
97	12	23	1	32	8	0	0	0	0	11.75	13.99	11.19	11.5	1
97	13	23	1	32	8	0	0	0	0				11.19	0
97	14	23	1	32	8	0	0	0	0				6.41	0
98	1	20	1	36	7	1	1	0	83	2.87	9.22	0	3.12	1
98	2	20	1	36	7	1	0	1	69	0.57	5.43	0	0	1
98	3	20	1	36	7	0	0	0	0	13.97	10.3	3.17	0	1
98	4	20	1	36	7	1	1	0	57	11.21	0	0	3.17	1
98	5	20	1	36	7	0	0	0	0				0	0
98	6	20	1	36	7	1	0	1	60	0	0	0	0	1
98	7	20	1	36	7	0	0	0	0		10.37	4.59	0	1
98	8	20	1	36	7	0	0	0	0	8.72	9.96	9.38	4.59	1
98	9	20	1	36	7	1	1	0	23	0	0.83	0	9.38	1
98	10	20	1	36	7	1	1	0	46	0	5.08	0	0	1
98	11	20	1	36	7	1	1	0	20	5.51	0		0	1
98	12	20	1	36	7	1	0	1	39				0	0
98	13	20	1	36	7	1	1	0	57				0	0
98	14	20	1	36	7	1	1	0	23	0	6.02	0	0	1
99	1	21	0	41	9	0	0	0	0	7.1	12.48		20.51	1
99	2	21	0	41	9	1	1	0	71		21.25	26.57	13.85	1
99	3	21	0	41	9	1	0	1	20	29.39	36.64	25.46	26.57	1
99	4	21	0	41	9	0	0	0	0	20.3	18.02	19.13	25.46	1
99	5	21	0	41	9	0	0	0	0	21.29	23.63		19.13	1
99	6	21	0	41	9	0	0	0	0	33.95	28.97	33.27	23.83	1
99	7	21	0	41	9	1	1	0	27				33.27	0
99	8	21	0	41	9	0	0	0	0	25.75	28.71	26.43	37.86	1
99	9	21	0	41	9	1	1	0	48				26.43	0
99	10	21	0	41	9	0	0	0	0				21.06	0
99	11	21	0	41	9	0	0	0	0	34.48	22.08	28.05	24.72	1
99	12	21	0	41	9	1	0	1	52				28.05	0
99	13	21	0	41	9	0	0	0	0	21.19	19.25		23.36	1
99	14	21	0	41	9	0	0	0	0	32.38		27.5	19.32	1
100	1	18	1	40	8	1	1	0	51				5.4	0
100	2	18	1	40	8	1	1	0	30	0	0	0	0	1
100	3	18	1	40	8	1	0	1	47				0	0
100	4	18	1	40	8	1	1	0	40	0	0	0	0	1
100	5	18	1	40	8	0	0	0	0	3.14	7.35	0	0	1
100	6	18	1	40	8	1	0	1	37	0.35	0	2.35	0	1
100	7	18	1	40	8	1	0	1	45	3.99	0		2.35	1
100	8	18	1	40	8	0	0	0	0	5.47	0	0	0	1
100	9	18	1	40	8	1	1	0	34	11.84	0	0	0	1
100	10	18	1	40	8	0	0	0	0	7.71	2.23	0	0	1
100	11	18	1	40	8	0	0	0	0	0	0	0	0	1
100	12	18	1	40	8	0	0	0	0	0.14	0		0	1
100	13	18	1	40	8	1	1	0	52				0	0
100	14	18	1	40	8	1	0	1	72	8.14		0	0	1
101	1	18	0	50	8	0	0	0	0				21.2	0
101	2	18	0	50	8	0	0	0	0				18.41	0
101	3	18	0	50	8	0	0	0	0	13.75	12.43	17.2	17.93	1
101	4	18	0	50	8	0	0	0	0				17.2	0
101	5	18	0	50	8	0	0	0	0	21.71	0		20.14	1
101	6	18	0	50	8	0	0	0	0	33.94	35.64	32.67	12.39	1
101	7	18	0	50	8	0	0	0	0	32.97	13.26	19.45	32.67	1
101	8	18	0	50	8	1	0	1	51				19.45	0
101	9	18	0	50	8	0	0	0	0				20.26	0
101	10	18	0	50	8	0	0	0	0				24.37	0
101	11	18	0	50	8	0	0	0	0	4.37	0	8.86	27.09	1
101	12	18	0	50	8	0	0	0	0	20.85	23.24	18.27	8.86	1
101	13	18	0	50	8	0	0	0	0	23.03	19	22.02	18.27	1
101	14	18	0	50	8	0	0	0	0	10.4	38.42	19.65	22.02	1
102	1	21	1	43	8	0	0	0	0	13.24	7.25	13.07	17.8	1
102	2	21	1	43	8	0	0	0	0		11.79	18.9	13.07	1
102	3	21	1	43	8	0	0	0	0	18.85	27.13	22.56	18.9	1
102	4	21	1	43	8	0	0	0	0				22.56	0
102	5	21	1	43	8	0	0	0	0				8.87	0
102	6	21	1	43	8	0	0	0	0				11.55	0
102	7	21	1	43	8	1	0	1	70	7.41		12.76	8.63	1
102	8	21	1	43	8	0	0	0	0	21.18		19.33	12.76	1
102	9	21	1	43	8	0	0	0	0			1.86	19.33	1
102	10	21	1	43	8	0	0	0	0	1.99	14.36	5.55	1.86	1
102	11	21	1	43	8	0	0	0	0	19.02	6.95	11.83	5.55	1
102	12	21	1	43	8	0	0	0	0	13.76	23.29	18.58	11.83	1
102	13	21	1	43	8	0	0	0	0	11.46	9.85	11.15	18.58	1
102	14	21	1	43	8	0	0	0	0	4.64	12.61	7.8	11.15	1
103	1	19	0	45	9	0	0	0	0	24.74	25.95	24.74	21.76	1
103	2	19	0	45	9	0	0	0	0		11.53	18.24	24.74	1
103	3	19	0	45	9	0	0	0	0				18.24	0
103	4	19	0	45	9	1	1	0	35	8.23	6.67	9.24	15.81	1
103	5	19	0	45	9	1	0	1	56	13.09	15.02	15.16	9.24	1
103	6	19	0	45	9	1	0	1	35	22.95	18.29		15.16	1
103	7	19	0	45	9	0	0	0	0				17.6	0
103	8	19	0	45	9	1	0	1	29	16.11		18.93	23.83	1
103	9	19	0	45	9	0	0	0	0	19.96	22.53	17.35	18.93	1
103	10	19	0	45	9	0	0	0	0				17.35	0
103	11	19	0	45	9	0	0	0	0	23.07	24.23	20.74	30.96	1
103	12	19	0	45	9	0	0	0	0	25.05	28.55	24.04	20.74	1
103	13	19	0	45	9	0	0	0	0				24.04	0
103	14	19	0	45	9	0	0	0	0	25.53	28.53	24.4	20.71	1
104	1	21	1	34	7	1	1	0	39				3.49	0
104	2	21	1	34	7	0	0	0	0		17.96	15.48	0	1
104	3	21	1	34	7	0	0	0	0	4.11	3.56	8.83	15.48	1
104	4	21	1	34	7	0	0	0	0	4.38	0	3.77	8.83	1
104	5	21	1	34	7	0	0	0	0	1.58	0	0	3.77	1
104	6	21	1	34	7	0	0	0	0	5.41	0.32	0	0	1
104	7	21	1	34	7	0	0	0	0	0		0	0	1
104	8	21	1	34	7	1	0	1	42	2.66	2.19	2.21	0	1
104	9	21	1	34	7	0	0	0	0	0	0	0	2.21	1
104	10	21	1	34	7	0	0	0	0	0	7.05	6.82	0	1
104	11	21	1	34	7	0	0	0	0	0	0		6.82	1
104	12	21	1	34	7	1	0	1	31		7.88	9.29	0	1
104	13	21	1	34	7	1	1	0	37	11.74	2.39	8.06	9.29	1
104	14	21	1	34	7	0	0	0	0				8.06	0
105	1	20	0	39	10	1	0	1	64	4.82	7.78	0	0	1
105	2	20	0	39	10	0	0	0	0	0.87	8.03	1.47	0	1
105	3	20	0	39	10	1	1	0	42	6.77		0	1.47	1
105	4	20	0	39	10	1	1	0	37	0	0	0	0	1
105	5	20	0	39	10	0	0	0	0	6.66	6.29	4.89	0	1
105	6	20	0	39	10	0	0	0	0				4.89	0
105	7	20	0	39	10	0	0	0	0	4.4	3.07	3.65	15.54	1
105	8	20	0	39	10	1	1	0	25	8.35	12.82		3.65	1
105	9	20	0	39	10	0	0	0	0	3.78	2.81	0	10.52	1
105	10	20	0	39	10	1	1	0	33	0	0	0	0	1
105	11	20	0	39	10	0	0	0	0	2.73	3.55	0	0	1
105	12	20	0	39	10	0	0	0	0	0.12	14.6	0	0	1
105	13	20	0	39	10	0	0	0	0				0	0
105	14	20	0	39	10	0	0	0	0	0.8	0	0	1.48	1
106	1	21	1	59	11	1	1	0	55	23.6	18.48	25.99	21.52	1
106	2	21	1	59	11	0	0	0	0				25.99	0
106	3	21	1	59	11	1	0	1	88	19.66	27.96	22.85	15.84	1
106	4	21	1	59	11	0	0	0	0	23.7	23.83	25.42	22.85	1
106	5	21	1	59	11	1	1	0	29				25.42	0
106	6	21	1	59	11	1	1	0	20	13.23		22.67	27.44	1
106	7	21	1	59	11	0	0	0	0	41.67	34.05	31.28	22.67	1
106	8	21	1	59	11	0	0	0	0				31.28	0
106	9	21	1	59	11	1	1	0	32	29.1	23.13	23.18	28.96	1
106	10	21	1	59	11	1	0	1	39	14.81	21.28	18.81	23.18	1
106	11	21	1	59	11	1	0	1	20	28.07	24.66	22.62	18.81	1
106	12	21	1	59	11	0	0	0	0	13.82	21.21	21.73	22.62	1
106	13	21	1	59	11	0	0	0	0	23.09	20.61	20.92	21.73	1
106	14	21	1	59	11	0	0	0	0				20.92	0
107	1	20	0	49	10	0	0	0	0	30.66	31.82	30.83	20.04	1
107	2	20	0	49	10	0	0	0	0	17.37	20.12	16.36	30.83	1
107	3	20	0	49	10	0	0	0	0	13.61		19.46	16.36	1
107	4	20	0	49	10	0	0	0	0				19.46	0
107	5	20	0	49	10	0	0	0	0	15.59	14.03	11.27	13.74	1
107	6	20	0	49	10	1	1	0	58	3.26	3.66	4.93	11.27	1
107	7	20	0	49	10	0	0	0	0	11.74	11.96	7.45	4.93	1
107	8	20	0	49	10	0	0	0	0	3.6	0		7.45	1
107	9	20	0	49	10	1	0	1	24	13.83	24.45	14.42	3.68	1
107	10	20	0	49	10	1	1	0	41	18.39		18.33	14.42	1
107	11	20	0	49	10	0	0	0	0	4.76	8.75	6.71	18.33	1
107	12	20	0	49	10	0	0	0	0	13.09	0		6.71	1
107	13	20	0	49	10	0	0	0	0	18.81	19.55		8.29	1
107	14	20	0	49	10	0	0	0	0	12.99	23.04	17.27	15.01	1
108	1	20	0	37	9	1	0	1	40				4.33	0
108	2	20	0	37	9	1	1	0	43	16.18	10.55	12.31	14.19	1
108	3	20	0	37	9	0	0	0	0				12.31	0
108	4	20	0	37	9	0	0	0	0	0	3.29	3.44	11.04	1
108	5	20	0	37	9	0	0	0	0	17.47	17.03	15.78	3.44	1
108	6	20	0	37	9	0	0	0	0	28.8	15.93	14.4	15.78	1
108	7	20	0	37	9	0	0	0	0	6.69	12.77	9.54	14.4	1
108	8	20	0	37	9	0	0	0	0	0	0		9.54	1
108	9	20	0	37	9	0	0	0	0				0	0
108	10	20	0	37	9	1	0	1	32	5.3	12.73	5.79	0	1
108	11	20	0	37	9	0	0	0	0				5.79	0
108	12	20	0	37	9	1	1	0	58				14.65	0
108	13	20	0	37	9	0	0	0	0				16.77	0
108	14	20	0	37	9	0	0	0	0				14.28	0
109	1	23	0	63	10	0	0	0	0	41.72	39.79	35.86	15.57	1
109	2	23	0	63	10	0	0	0	0	29.06	30.46	29.43	35.86	1
109	3	23	0	63	10	1	0	1	55				29.43	0
109	4	23	0	63	10	1	0	1	37				24.25	0
109	5	23	0	63	10	1	1	0	42	31.36	42.67	34.61	25.72	1
109	6	23	0	63	10	1	1	0	34				34.61	0
109	7	23	0	63	10	1	0	1	37	38.62	37.94	38.8	30.76	1
109	8	23	0	63	10	1	0	1	22	24.9	22.75	23.76	38.8	1
109	9	23	0	63	10	1	1	0	53	22.67	29.14	30.91	23.76	1
109	10	23	0	63	10	1	0	1	61	23.44	23.31	22.99	30.91	1
109	11	23	0	63	10	0	0	0	0	29.22	28.86	35.81	22.99	1
109	12	23	0	63	10	0	0	0	0	47.7	43.49	43.35	35.81	1
109	13	23	0	63	10	0	0	0	0	34.51	27.34	33.39	43.35	1
109	14	23	0	63	10	1	0	1	61	31.41	36.65	33.12	33.39	1
110	1	24	0	46	11	1	1	0	20	22.2	25.16	16.11	19.57	1
110	2	24	0	46	11	0	0	0	0	20.91	17.01	16.91	16.11	1
110	3	24	0	46	11	1	1	0	51	32.19	25.33	23.54	16.91	1
110	4	24	0	46	11	1	1	0	51	27.19	27.26		23.54	1
110	5	24	0	46	11	1	1	0	59	15.98	18.06		19.1	1
110	6	24	0	46	11	0	0	0	0	22.72	20.24	19.31	25.17	1
110	7	24	0	46	11	0	0	0	0	29.86	25.24	22.03	19.31	1
110	8	24	0	46	11	1	1	0	37	25.07	23.31	24.99	22.03	1
110	9	24	0	46	11	0	0	0	0	9.68		7.11	24.99	1
110	10	24	0	46	11	0	0	0	0	26.54	15.94	15.83	7.11	1
110	11	24	0	46	11	0	0	0	0	32.52	24.48	23.39	15.83	1
110	12	24	0	46	11	0	0	0	0				23.39	0
110	13	24	0	46	11	1	0	1	28	16.13	17.88	17.52	9.76	1
110	14	24	0	46	11	1	1	0	42	25.74		21.19	17.52	1
111	1	21	1	57	10	0	0	0	0				35.36	0
111	2	21	1	57	10	0	0	0	0	48.6	55.48	56.24	37.47	1
111	3	21	1	57	10	1	1	0	20	43.89	37.11	44.29	56.24	1
111	4	21	1	57	10	0	0	0	0	52.17	48.45	48.72	44.29	1
111	5	21	1	57	10	1	0	1	21	50.39	49.97	47.5	48.72	1
111	6	21	1	57	10	0	0	0	0	41.66	43.11	36.63	47.5	1
111	7	21	1	57	10	1	0	1	48	34.43	28.57	34.77	36.63	1
111	8	21	1	57	10	0	0	0	0	41.28	31.76	37.73	34.77	1
111	9	21	1	57	10	0	0	0	0	48.87	31.97	37.52	37.73	1
111	10	21	1	57	10	0	0	0	0	34.51	41.75	36.74	37.52	1
111	11	21	1	57	10	0	0	0	0	39.25	23.87	29.26	36.74	1
111	12	21	1	57	10	0	0	0	0	53.83	38.66	41.4	29.26	1
111	13	21	1	57	10	0	0	0	0	52.33	51.44	44.8	41.4	1
111	14	21	1	57	10	0	0	0	0	48.82	34.44	47.76	44.8	1
112	1	24	1	67	13	0	0	0	0	17.24	12.3	21.13	25.63	1
112	2	24	1	67	13	1	1	0	37				21.13	0
112	3	24	1	67	13	1	0	1	42	15.46	14.41		15.74	1
112	4	24	1	67	13	0	0	0	0	16.43	10.28	17.94	13.34	1
112	5	24	1	67	13	0	0	0	0	8.97	17.33	14.56	17.94	1
112	6	24	1	67	13	0	0	0	0	11.31	10	16.93	14.56	1
112	7	24	1	67	13	1	0	1	58		9.36	8.06	16.93	1
112	8	24	1	67	13	0	0	0	0				8.06	0
112	9	24	1	67	13	1	1	0	56	19.41	20.06	20.53	18.18	1
112	10	24	1	67	13	0	0	0	0	38.76	31.1	27.79	20.53	1
112	11	24	1	67	13	1	0	1	43	24.43	19.45	17.57	27.79	1
112	12	24	1	67	13	0	0	0	0				17.57	0
112	13	24	1	67	13	0	0	0	0	7.02	17.32	14.98	16.13	1
112	14	24	1	67	13	1	1	0	22	22.54	16.83	22.05	14.98	1
113	1	21	0	25	6	0	0	0	0	18.58	14.26	15.39	12.62	1
113	2	21	0	25	6	0	0	0	0	23.47	21.21	18	15.39	1
113	3	21	0	25	6	1	1	0	28	10.85	8.64	1.35	18	1
113	4	21	0	25	6	0	0	0	0	2.63	1.82	0	1.35	1
113	5	21	0	25	6	1	1	0	46	8.5	0.52		0	1
113	6	21	0	25	6	1	1	0	20				0	0
113	7	21	0	25	6	0	0	0	0	9.38	6.93	3.39	1.23	1
113	8	21	0	25	6	1	1	0	39	6.08		4.12	3.39	1
113	9	21	0	25	6	0	0	0	0	5.64	0	0.79	4.12	1
113	10	21	0	25	6	0	0	0	0	12.57	12.28	6.41	0.79	1
113	11	21	0	25	6	1	1	0	20	10.48	4.91	2.89	6.41	1
113	12	21	0	25	6	0	0	0	0	16.99	1.92	10.63	2.89	1
113	13	21	0	25	6	0	0	0	0	0	5.75	3.23	10.63	1
113	14	21	0	25	6	0	0	0	0	0	0	0	3.23	1
114	1	19	1	51	9	1	0	1	49				18.46	0
114	2	19	1	51	9	1	0	1	45	23.55	21.97	23.16	21.33	1
114	3	19	1	51	9	0	0	0	0				23.16	0
114	4	19	1	51	9	1	1	0	60	25.74	20.47	24.22	26.34	1
114	5	19	1	51	9	1	0	1	44				24.22	0
114	6	19	1	51	9	0	0	0	0				14.54	0
114	7	19	1	51	9	0	0	0	0	22.37	32.34	27.59	19.48	1
114	8	19	1	51	9	1	0	1	45	36.68	26	23.73	27.59	1
114	9	19	1	51	9	0	0	0	0	31.69	26.87	27.88	23.73	1
114	10	19	1	51	9	1	1	0	20				27.88	0
114	11	19	1	51	9	1	1	0	20				21.3	0
114	12	19	1	51	9	1	0	1	51	19.53	20.12	20.19	19.83	1
114	13	19	1	51	9	0	0	0	0	34.04	30.21	28.19	20.19	1
114	14	19	1	51	9	0	0	0	0	36.5	46.94	42.64	28.19	1
115	1	22	0	34	7	0	0	0	0	19.28	21.91	15.18	16.05	1
115	2	22	0	34	7	0	0	0	0	24.47	20.34	20.57	15.18	1
115	3	22	0	34	7	0	0	0	0	19.09	20.1	17.2	20.57	1
115	4	22	0	34	7	0	0	0	0	12.11	18.14	16.8	17.2	1
115	5	22	0	34	7	1	1	0	59	27.42	21.56	24.14	16.8	1
115	6	22	0	34	7	0	0	0	0		30.08	26.32	24.14	1
115	7	22	0	34	7	0	0	0	0		31.66	25.91	26.32	1
115	8	22	0	34	7	0	0	0	0	17.97	9.96	17.82	25.91	1
115	9	22	0	34	7	0	0	0	0	28.3	20.86	25.46	17.82	1
115	10	22	0	34	7	1	0	1	28	42.86	28.7	30.26	25.46	1
115	11	22	0	34	7	0	0	0	0	27.79	19.81	16.49	30.26	1
115	12	22	0	34	7	0	0	0	0				16.49	0
115	13	22	0	34	7	0	0	0	0	33.16	26.36	29.09	30.31	1
115	14	22	0	34	7	0	0	0	0		29.37	23.08	29.09	1
116	1	20	0	25	6	0	0	0	0	13.81	15.25	15.27	16.76	1
116	2	20	0	25	6	0	0	0	0	13.33	19.36	16.26	15.27	1
116	3	20	0	25	6	0	0	0	0	13.99	7.56	7.11	16.26	1
116	4	20	0	25	6	1	1	0	28	0.82	3.81	0	7.11	1
116	5	20	0	25	6	1	1	0	71	12.22	0	0.14	0	1
116	6	20	0	25	6	1	1	0	46	0	3.2	2.99	0.14	1
116	7	20	0	25	6	1	1	0	55	7.16	9.09	8.46	2.99	1
116	8	20	0	25	6	1	1	0	65		14.75	10.19	8.46	1
116	9	20	0	25	6	0	0	0	0	23.01	24.62	21.96	10.19	1
116	10	20	0	25	6	0	0	0	0	6.09	11.9		21.96	1
116	11	20	0	25	6	1	0	1	60		12.44	10.21	9.68	1
116	12	20	0	25	6	0	0	0	0		11.58	11.69	10.21	1
116	13	20	0	25	6	0	0	0	0		0	6.03	11.69	1
116	14	20	0	25	6	0	0	0	0				6.03	0
117	1	20	0	51	8	1	0	1	61	14.22	11.43	15.96	11.76	1
117	2	20	0	51	8	0	0	0	0	12.31	15.05		15.96	1
117	3	20	0	51	8	0	0	0	0	4.96	2.33	9.3	14.79	1
117	4	20	0	51	8	0	0	0	0	6.17	9.29	8.17	9.3	1
117	5	20	0	51	8	0	0	0	0		18.42	16.04	8.17	1
117	6	20	0	51	8	0	0	0	0				16.04	0
117	7	20	0	51	8	0	0	0	0				10.73	0
117	8	20	0	51	8	0	0	0	0	21.35	27.31	23.48	19.86	1
117	9	20	0	51	8	0	0	0	0	27.76	20.88	19.29	23.48	1
117	10	20	0	51	8	0	0	0	0	6.59	15.47	15.5	19.29	1
117	11	20	0	51	8	1	1	0	66	14.54	29.64	17.17	15.5	1
117	12	20	0	51	8	1	0	1	33				17.17	0
117	13	20	0	51	8	0	0	0	0	3.77	11.75	7.56	15.73	1
117	14	20	0	51	8	0	0	0	0	23.31			7.56	1
118	1	21	0	42	6	0	0	0	0	25.82	27.13	24.11	15.11	1
118	2	21	0	42	6	0	0	0	0	17.29	22.48	20.54	24.11	1
118	3	21	0	42	6	0	0	0	0	21.07	25.15	20.13	20.54	1
118	4	21	0	42	6	0	0	0	0	24.94	29.44	18.41	20.13	1
118	5	21	0	42	6	0	0	0	0	15.07	14.26	15.09	18.41	1
118	6	21	0	42	6	0	0	0	0	21.1	27.29	20.82	15.09	1
118	7	21	0	42	6	1	1	0	51	35.18	41.83	31.07	20.82	1
118	8	21	0	42	6	0	0	0	0	32.81	43.19	30.49	31.07	1
118	9	21	0	42	6	0	0	0	0	37.65	38.44	34.2	30.49	1
118	10	21	0	42	6	1	0	1	77	23.7	25.38	26.73	34.2	1
118	11	21	0	42	6	0	0	0	0				26.73	0
118	12	21	0	42	6	0	0	0	0				17.94	0
118	13	21	0	42	6	0	0	0	0	17.55	14.49	19.79	20.51	1
118	14	21	0	42	6	0	0	0	0	24.84	32.3	23.76	19.79	1
119	1	20	0	45	8	1	0	1	81	15.82	0.7	5.36	0	1
119	2	20	0	45	8	0	0	0	0				5.36	0
119	3	20	0	45	8	1	1	0	50	14.11	10.83		7.97	1
119	4	20	0	45	8	0	0	0	0	13.54	0	6.04	8.79	1
119	5	20	0	45	8	0	0	0	0	12.85	13.05	9.56	6.04	1
119	6	20	0	45	8	0	0	0	0	20.02		19.45	9.56	1
119	7	20	0	45	8	1	0	1	53	15.93	20.68	16.85	19.45	1
119	8	20	0	45	8	1	1	0	57	27.17	18.53	22.63	16.85	1
119	9	20	0	45	8	0	0	0	0	10.5	14.62	12.56	22.63	1
119	10	20	0	45	8	0	0	0	0	17.07	22.19	21.36	12.56	1
119	11	20	0	45	8	0	0	0	0	26.2	24.49	19.44	21.36	1
119	12	20	0	45	8	1	1	0	20	9.09	11.67	9.85	19.44	1
119	13	20	0	45	8	1	0	1	20	11.41	9.69	12.22	9.85	1
119	14	20	0	45	8	0	0	0	0		0	6.31	12.22	1
120	1	21	1	53	7	0	0	0	0	6.41	1.1	0.5	8.74	1
120	2	21	1	53	7	1	1	0	33		4.72	4.8	0.5	1
120	3	21	1	53	7	0	0	0	0				4.8	0
120	4	21	1	53	7	0	0	0	0	19.35	14.83	10.15	9.02	1
120	5	21	1	53	7	0	0	0	0				10.15	0
120	6	21	1	53	7	1	1	0	48	10.86	5.07	5.43	17.66	1
120	7	21	1	53	7	0	0	0	0	0.24	16.65	9.49	5.43	1
120	8	21	1	53	7	0	0	0	0	19.06	11.09	17.8	9.49	1
120	9	21	1	53	7	0	0	0	0	15.12	10.92	11.74	17.8	1
120	10	21	1	53	7	0	0	0	0	4.42	6.57	4.72	11.74	1
120	11	21	1	53	7	0	0	0	0	4.81	0	0	4.72	1
120	12	21	1	53	7	0	0	0	0	0	0	0	0	1
120	13	21	1	53	7	0	0	0	0				0	0
120	14	21	1	53	7	0	0	0	0	20.99	17.43	20.9	11.79	1
121	1	23	1	64	10	0	0	0	0	35.07	30.31	30.75	25.11	1
121	2	23	1	64	10	1	0	1	69	28.15	15.97		30.75	1
121	3	23	1	64	10	0	0	0	0	25.33	23.06	19.99	19.01	1
121	4	23	1	64	10	0	0	0	0	26.49	22.31	26.36	19.99	1
121	5	23	1	64	10	0	0	0	0	38.9	31.43	28.99	26.36	1
121	6	23	1	64	10	0	0	0	0	15.41	13.59		28.99	1
121	7	23	1	64	10	0	0	0	0		31.34	21.29	15.97	1
121	8	23	1	64	10	0	0	0	0				21.29	0
121	9	23	1	64	10	0	0	0	0				38.65	0
121	10	23	1	64	10	0	0	0	0	43.64	31.41	33.5	32.33	1
121	11	23	1	64	10	0	0	0	0		32.8	28.2	33.5	1
121	12	23	1	64	10	0	0	0	0	29.65	27.51	29.18	28.2	1
121	13	23	1	64	10	0	0	0	0	45.33	25.35	31.7	29.18	1
121	14	23	1	64	10	0	0	0	0				31.7	0
122	1	19	1	44	6	0	0	0	0				0	0
122	2	19	1	44	6	0	0	0	0	2.54	1.82	0	0	1
122	3	19	1	44	6	0	0	0	0				0	0
122	4	19	1	44	6	0	0	0	0	11.93	2.44	5.45	0	1
122	5	19	1	44	6	1	0	1	74	14.58	8.26	4.85	5.45	1
122	6	19	1	44	6	0	0	0	0				4.85	0
122	7	19	1	44	6	0	0	0	0	4.3		0	0	1
122	8	19	1	44	6	0	0	0	0	5.36	1.62	0	0	1
122	9	19	1	44	6	0	0	0	0	11.13	2.2	3.36	0	1
122	10	19	1	44	6	1	1	0	37	0	5.27	0	3.36	1
122	11	19	1	44	6	0	0	0	0	8.61	14.62	7.6	0	1
122	12	19	1	44	6	0	0	0	0	9.17	18.55	15.32	7.6	1
122	13	19	1	44	6	0	0	0	0				15.32	0
122	14	19	1	44	6	0	0	0	0	2.1	11.75	6.13	13.16	1
123	1	22	0	54	10	1	0	1	49	12.46	15.18	11.23	17.04	1
123	2	22	0	54	10	0	0	0	0	11.7	0	4.98	11.23	1
123	3	22	0	54	10	0	0	0	0	14.87	9.98	13.32	4.98	1
123	4	22	0	54	10	0	0	0	0				13.32	0
123	5	22	0	54	10	1	0	1	80	10.85	6.89	12.3	23.96	1
123	6	22	0	54	10	0	0	0	0				12.3	0
123	7	22	0	54	10	0	0	0	0	19.53	25.87	19.16	17.58	1
123	8	22	0	54	10	0	0	0	0	18.48	4.85	12.27	19.16	1
123	9	22	0	54	10	1	0	1	32	9.75	18.08	8.58	12.27	1
123	10	22	0	54	10	0	0	0	0				8.58	0
123	11	22	0	54	10	0	0	0	0	0	5.11	4.19	11.3	1
123	12	22	0	54	10	1	1	0	39	0	0	6.33	4.19	1
123	13	22	0	54	10	0	0	0	0	23.25	29.4	16.62	6.33	1
123	14	22	0	54	10	0	0	0	0				16.62	0
124	1	20	1	40	9	0	0	0	0	7.43	2.19	9.08	12.85	1
124	2	20	1	40	9	1	1	0	40		0	4.59	9.08	1
124	3	20	1	40	9	0	0	0	0				4.59	0
124	4	20	1	40	9	1	1	0	79				14.08	0
124	5	20	1	40	9	1	1	0	24	4.05		1.77	17.86	1
124	6	20	1	40	9	0	0	0	0	0	9.29	0.94	1.77	1
124	7	20	1	40	9	0	0	0	0	11.98	3.93	5.67	0.94	1
124	8	20	1	40	9	0	0	0	0	17.28	9.59	14.2	5.67	1
124	9	20	1	40	9	0	0	0	0	15.5	9.05	9.49	14.2	1
124	10	20	1	40	9	1	1	0	61	3.16	0	2.06	9.49	1
124	11	20	1	40	9	0	0	0	0	17.72	11.82	11.09	2.06	1
124	12	20	1	40	9	0	0	0	0				11.09	0
124	13	20	1	40	9	1	0	1	37	7.93	7.21	7	6.73	1
124	14	20	1	40	9	1	0	1	58	9.75	11.53	7.11	7	1
125	1	18	1	49	9	0	0	0	0				25.84	0
125	2	18	1	49	9	1	1	0	64	16.01	5.68	6.76	8.81	1
125	3	18	1	49	9	1	0	1	34	11.2	5.92	5.58	6.76	1
125	4	18	1	49	9	1	0	1	50	9.45	9.58	9.11	5.58	1
125	5	18	1	49	9	0	0	0	0	15.51	6.93	9.43	9.11	1
125	6	18	1	49	9	0	0	0	0	20	13.69	9.54	9.43	1
125	7	18	1	49	9	0	0	0	0	15.5	14.79	10.44	9.54	1
125	8	18	1	49	9	1	1	0	20		11.84	11.4	10.44	1
125	9	18	1	49	9	0	0	0	0	4.65	10.51	5.27	11.4	1
125	10	18	1	49	9	0	0	0	0	20.7	12.19	16.09	5.27	1
125	11	18	1	49	9	0	0	0	0	9.1	9.38	4.97	16.09	1
125	12	18	1	49	9	1	0	1	20	2.3	7.62	1.2	4.97	1
125	13	18	1	49	9	0	0	0	0	4.2	11.1	5.24	1.2	1
125	14	18	1	49	9	0	0	0	0	7.21	3.44	5.05	5.24	1
126	1	22	1	38	8	1	0	1	44	0	3.99		8.86	1
126	2	22	1	38	8	1	1	0	48	0	0	0	0	1
126	3	22	1	38	8	1	1	0	49	0	15.16	0	0	1
126	4	22	1	38	8	1	0	1	20	6.87	11.42	8.74	0	1
126	5	22	1	38	8	1	1	0	27	0	2.2	0	8.74	1
126	6	22	1	38	8	1	1	0	63				0	0
126	7	22	1	38	8	0	0	0	0	13.43	2.39	0.38	0	1
126	8	22	1	38	8	1	1	0	25	10.57	11.58	8.88	0.38	1
126	9	22	1	38	8	0	0	0	0	14.17		7.85	8.88	1
126	10	22	1	38	8	0	0	0	0	4.51	0	0	7.85	1
126	11	22	1	38	8	0	0	0	0	0	1.52		0	1
126	12	22	1	38	8	1	0	1	43	12.19	6.64	8.5	3.51	1
126	13	22	1	38	8	0	0	0	0	14.25	12.51	7.77	8.5	1
126	14	22	1	38	8	0	0	0	0	3.36	0	3.32	7.77	1
127	1	21	0	46	9	0	0	0	0	17.27	6.59	10.24	9.96	1
127	2	21	0	46	9	1	1	0	28	13.93	0		10.24	1
127	3	21	0	46	9	1	1	0	82	12.61	0	0	6.19	1
127	4	21	0	46	9	0	0	0	0				0	0
127	5	21	0	46	9	0	0	0	0		10.92		7.39	1
127	6	21	0	46	9	1	1	0	28	20.74	15.93	21.86	16.05	1
127	7	21	0	46	9	0	0	0	0	22.08		20.06	21.86	1
127	8	21	0	46	9	1	0	1	50				20.06	0
127	9	21	0	46	9	1	0	1	43				19.89	0
127	10	21	0	46	9	0	0	0	0	16.44	19.05	18.04	17.31	1
127	11	21	0	46	9	1	1	0	50	9.34	7.91	9.09	18.04	1
127	12	21	0	46	9	0	0	0	0	10.5	14.34	7.91	9.09	1
127	13	21	0	46	9	1	0	1	39	16.28	10.93	15.45	7.91	1
127	14	21	0	46	9	1	1	0	42	13.84	26.94	19.79	15.45	1
128	1	21	0	48	8	0	0	0	0	22.72	20.67	23.34	16.87	1
128	2	21	0	48	8	0	0	0	0	18.5	6.32	15.24	23.34	1
128	3	21	0	48	8	0	0	0	0	8.7	11.73	10.36	15.24	1
128	4	21	0	48	8	1	1	0	40	27	18.75	18.04	10.36	1
128	5	21	0	48	8	0	0	0	0		12.83	7.71	18.04	1
128	6	21	0	48	8	0	0	0	0	25.21	19.16	19.16	7.71	1
128	7	21	0	48	8	1	0	1	54				19.16	0
128	8	21	0	48	8	0	0	0	0	21.96	11.24	12.22	10.36	1
128	9	21	0	48	8	0	0	0	0	23.74		18.6	12.22	1
128	10	21	0	48	8	0	0	0	0	27.67	27.99	20.01	18.6	1
128	11	21	0	48	8	1	1	0	25	14.25	13.84	22.89	20.01	1
128	12	21	0	48	8	0	0	0	0	15.05	21.22	21.95	22.89	1
128	13	21	0	48	8	0	0	0	0	8.32	15.69		21.95	1
128	14	21	0	48	8	1	0	1	20	4.93	16.49	13.04	15.94	1
129	1	18	1	36	8	0	0	0	0	7.06	4.8		4.69	1
129	2	18	1	36	8	1	1	0	53	9.23	12.26	7.62	11.82	1
129	3	18	1	36	8	0	0	0	0	11.9	6.39	5.89	7.62	1
129	4	18	1	36	8	1	1	0	44				5.89	0
129	5	18	1	36	8	0	0	0	0	2.53	17.4		0	1
129	6	18	1	36	8	0	0	0	0	6.53	0	1.17	12.64	1
129	7	18	1	36	8	0	0	0	0	3.18	0.89	1.7	1.17	1
129	8	18	1	36	8	0	0	0	0	12.34	4.38	7.95	1.7	1
129	9	18	1	36	8	1	0	1	44	9.72	10.76	8.66	7.95	1
129	10	18	1	36	8	1	1	0	25	0	2.81		8.66	1
129	11	18	1	36	8	1	1	0	62	11.88		0	7.59	1
129	12	18	1	36	8	1	0	1	55	13.62	4.54	7.45	0	1
129	13	18	1	36	8	0	0	0	0	9.31	10.3	1.5	7.45	1
129	14	18	1	36	8	0	0	0	0	4.58	12.48	3.95	1.5	1
130	1	18	0	64	10	1	1	0	32	20.6	15.62	18.47	5.12	1
130	2	18	0	64	10	1	0	1	27	24.84	14.19	13.78	18.47	1
130	3	18	0	64	10	1	1	0	68		16.57	16.11	13.78	1
130	4	18	0	64	10	0	0	0	0				16.11	0
130	5	18	0	64	10	1	0	1	78		1.25	3.02	14.32	1
130	6	18	0	64	10	1	0	1	24	17.18	5.85	5.87	3.02	1
130	7	18	0	64	10	0	0	0	0	19.31	15.23	16.14	5.87	1
130	8	18	0	64	10	1	1	0	73	34.33	27.26	23.88	16.14	1
130	9	18	0	64	10	0	0	0	0	9.37	12.67	10.78	23.88	1
130	10	18	0	64	10	0	0	0	0	1.95	0	0	10.78	1
130	11	18	0	64	10	1	1	0	41	8.13	18.02	11.13	0	1
130	12	18	0	64	10	1	0	1	51	7.23	1.39		11.13	1
130	13	18	0	64	10	1	1	0	40	13.88	17.15	14.95	7.73	1
130	14	18	0	64	10	0	0	0	0	11.18	12.17	9.92	14.95	1
131	1	22	0	26	7	1	0	1	41		0	0	6.61	1
131	2	22	0	26	7	0	0	0	0	5.69	8.92	0	0	1
131	3	22	0	26	7	0	0	0	0	6.08	7.55	0	0	1
131	4	22	0	26	7	0	0	0	0	7.81	17.14	10.44	0	1
131	5	22	0	26	7	1	0	1	42	5.52		1.63	10.44	1
131	6	22	0	26	7	0	0	0	0				1.63	0
131	7	22	0	26	7	1	1	0	42	10.55	2.15	6.16	0	1
131	8	22	0	26	7	1	1	0	54	0	2.31	0	6.16	1
131	9	22	0	26	7	0	0	0	0	0	0	0	0	1
131	10	22	0	26	7	0	0	0	0	5.32	4.89	0	0	1
131	11	22	0	26	7	1	1	0	66		2.32	0	0	1
131	12	22	0	26	7	0	0	0	0	0	7.69	0	0	1
131	13	22	0	26	7	0	0	0	0	1.54	2.25	0	0	1
131	14	22	0	26	7	0	0	0	0				0	0
132	1	20	1	25	6	1	1	0	72				13.24	0
132	2	20	1	25	6	1	1	0	49	20	16.6	17.42	8.56	1
132	3	20	1	25	6	0	0	0	0	22.59	11.13	15.47	17.42	1
132	4	20	1	25	6	1	1	0	31	17.95	13.23	15.05	15.47	1
132	5	20	1	25	6	1	1	0	34	11.07	10.02	12.64	15.05	1
132	6	20	1	25	6	1	0	1	20	22.22	18.46	17.13	12.64	1
132	7	20	1	25	6	0	0	0	0				17.13	0
132	8	20	1	25	6	0	0	0	0	23.33	19.58	16.62	19.87	1
132	9	20	1	25	6	1	1	0	22	20.61	23.53	20.95	16.62	1
132	10	20	1	25	6	0	0	0	0	19.57	28.81	21.48	20.95	1
132	11	20	1	25	6	0	0	0	0	3.43	0		21.48	1
132	12	20	1	25	6	1	0	1	74	3.48	2.6	9.39	2.24	1
132	13	20	1	25	6	0	0	0	0	16.75	28.36	20.19	9.39	1
132	14	20	1	25	6	0	0	0	0				20.19	0
133	1	22	0	27	8	1	0	1	39				0	0
133	2	22	0	27	8	1	0	1	31				6.24	0
133	3	22	0	27	8	0	0	0	0	24.14	24.61		0	1
133	4	22	0	27	8	0	0	0	0		4.53	0.85	16.62	1
133	5	22	0	27	8	1	1	0	20	1.44	0.71		0.85	1
133	6	22	0	27	8	1	1	0	64	2.71	0		0.02	1
133	7	22	0	27	8	0	0	0	0				0	0
133	8	22	0	27	8	0	0	0	0		14.31	11.81	0.47	1
133	9	22	0	27	8	1	0	1	52		0	0	11.81	1
133	10	22	0	27	8	1	0	1	39	0	1.76	0	0	1
133	11	22	0	27	8	0	0	0	0		0	0	0	1
133	12	22	0	27	8	0	0	0	0	0	0		0	1
133	13	22	0	27	8	0	0	0	0	5.96	0	0	0.4	1
133	14	22	0	27	8	0	0	0	0	0		9.09	0	1
134	1	22	0	36	8	1	0	1	40	12.1	6.59	5.81	15.35	1
134	2	22	0	36	8	0	0	0	0	9.68		13.42	5.81	1
134	3	22	0	36	8	0	0	0	0	14.04	7.78	12.52	13.42	1
134	4	22	0	36	8	0	0	0	0	19.43	15.95	13.79	12.52	1
134	5	22	0	36	8	0	0	0	0	29.3	14.82	18.08	13.79	1
134	6	22	0	36	8	0	0	0	0	12.56	3.49	9.45	18.08	1
134	7	22	0	36	8	0	0	0	0	18.28	20.71	19.24	9.45	1
134	8	22	0	36	8	0	0	0	0	8.41	6.62	11.36	19.24	1
134	9	22	0	36	8	0	0	0	0	12.39	17.92	10.08	11.36	1
134	10	22	0	36	8	1	1	0	46	19.74	6.2	14.47	10.08	1
134	11	22	0	36	8	0	0	0	0	13.81		13.33	14.47	1
134	12	22	0	36	8	0	0	0	0	39.73	26.91	29.4	13.33	1
134	13	22	0	36	8	0	0	0	0		19.99	13.97	29.4	1
134	14	22	0	36	8	0	0	0	0	14.55	1.1	9.54	13.97	1
135	1	19	0	39	6	0	0	0	0	4.34	0.51	9.5	5.89	1
135	2	19	0	39	6	0	0	0	0	10.23	9.02	3.46	9.5	1
135	3	19	0	39	6	1	1	0	52	1.38	0.49	0	3.46	1
135	4	19	0	39	6	0	0	0	0	0	0	0.61	0	1
135	5	19	0	39	6	0	0	0	0	16.23		12.54	0.61	1
135	6	19	0	39	6	0	0	0	0	6.55	0	0	12.54	1
135	7	19	0	39	6	0	0	0	0	0.06	0	0	0	1
135	8	19	0	39	6	0	0	0	0				0	0
135	9	19	0	39	6	0	0	0	0				0	0
135	10	19	0	39	6	0	0	0	0				1.09	0
135	11	19	0	39	6	0	0	0	0	0.89	5.06	3.5	3.31	1
135	12	19	0	39	6	0	0	0	0	5.99	6.92	0	3.5	1
135	13	19	0	39	6	0	0	0	0				0	0
135	14	19	0	39	6	0	0	0	0	0	4.68	0	1.14	1
136	1	20	1	32	10	0	0	0	0	29.61	28.66	27.16	19.15	1
136	2	20	1	32	10	1	1	0	54	15.75	16.82	19.72	27.16	1
136	3	20	1	32	10	1	0	1	37	11.42	11.91	13.58	19.72	1
136	4	20	1	32	10	1	1	0	39	21.14		16.97	13.58	1
136	5	20	1	32	10	0	0	0	0				16.97	0
136	6	20	1	32	10	1	0	1	30	19.7		20.17	32.73	1
136	7	20	1	32	10	1	1	0	30	22.26	20.16	22.17	20.17	1
136	8	20	1	32	10	1	1	0	35	15.59	21.19	19.15	22.17	1
136	9	20	1	32	10	1	1	0	44	15.39	11.95	9.87	19.15	1
136	10	20	1	32	10	1	1	0	47		10.35	10.97	9.87	1
136	11	20	1	32	10	1	1	0	55	0	4.05	8.92	10.97	1
136	12	20	1	32	10	1	0	1	61	7.54	14.44	14.16	8.92	1
136	13	20	1	32	10	1	1	0	34	20.5	26.87	26.47	14.16	1
136	14	20	1	32	10	1	1	0	45	30.78	33.81	30.69	26.47	1
137	1	21	1	39	8	1	1	0	49	5.41	2.74	10.07	14.91	1
137	2	21	1	39	8	0	0	0	0	5.17	0	3.29	10.07	1
137	3	21	1	39	8	1	1	0	35	14.49	11.67		3.29	1
137	4	21	1	39	8	1	0	1	58				11.26	0
137	5	21	1	39	8	1	1	0	69				0	0
137	6	21	1	39	8	0	0	0	0		5.8	2.09	2.01	1
137	7	21	1	39	8	1	1	0	51	6.65	2.79	2.39	2.09	1
137	8	21	1	39	8	0	0	0	0	11.84	17.4	14.32	2.39	1
137	9	21	1	39	8	0	0	0	0				14.32	0
137	10	21	1	39	8	0	0	0	0	11.14			1.52	1
137	11	21	1	39	8	1	0	1	47				4.87	0
137	12	21	1	39	8	1	0	1	43	14.08	20.09	16.67	11.14	1
137	13	21	1	39	8	1	1	0	24	23.9	20.34	16.8	16.67	1
137	14	21	1	39	8	0	0	0	0				16.8	0
138	1	19	1	42	8	0	0	0	0	3.29	0	3.08	8.92	1
138	2	19	1	42	8	0	0	0	0				3.08	0
138	3	19	1	42	8	0	0	0	0	22.07	26.49	21.32	17.12	1
138	4	19	1	42	8	0	0	0	0	18.51	25.37	18.11	21.32	1
138	5	19	1	42	8	0	0	0	0	18.13	24.36	14.03	18.11	1
138	6	19	1	42	8	0	0	0	0	26.11	22.07	21.28	14.03	1
138	7	19	1	42	8	0	0	0	0	23.99	21.55	23.82	21.28	1
138	8	19	1	42	8	0	0	0	0	26.58	15.49	12.27	23.82	1
138	9	19	1	42	8	0	0	0	0				12.27	0
138	10	19	1	42	8	1	1	0	27	12.7	13.22	16.39	13.86	1
138	11	19	1	42	8	1	1	0	22	23.63	19.62	15.97	16.39	1
138	12	19	1	42	8	0	0	0	0				15.97	0
138	13	19	1	42	8	0	0	0	0	9.97	3.2	7.46	17.4	1
138	14	19	1	42	8	0	0	0	0		11	8.16	7.46	1
139	1	19	0	53	11	0	0	0	0				26.95	0
139	2	19	0	53	11	0	0	0	0				18.59	0
139	3	19	0	53	11	0	0	0	0	24.11	20.3	22.05	21.27	1
139	4	19	0	53	11	0	0	0	0				22.05	0
139	5	19	0	53	11	0	0	0	0		22.78	25.99	29.71	1
139	6	19	0	53	11	1	1	0	23	25.61	18.56	24.48	25.99	1
139	7	19	0	53	11	0	0	0	0				24.48	0
139	8	19	0	53	11	0	0	0	0	41	28.23	39.16	33.33	1
139	9	19	0	53	11	1	0	1	64				39.16	0
139	10	19	0	53	11	1	0	1	43	24.34	21.42	25.89	31.85	1
139	11	19	0	53	11	0	0	0	0	31.71	24.73	34.9	25.89	1
139	12	19	0	53	11	0	0	0	0	43.53	29.59	32.86	34.9	1
139	13	19	0	53	11	0	0	0	0		33.52	31.68	32.86	1
139	14	19	0	53	11	0	0	0	0	27.81		30.44	31.68	1
140	1	19	1	37	8	0	0	0	0				19.86	0
140	2	19	1	37	8	0	0	0	0	21.6	24.05	18.11	24.82	1
140	3	19	1	37	8	0	0	0	0	27.16	33.54	22.22	18.11	1
140	4	19	1	37	8	0	0	0	0	12.93	8.17	8.78	22.22	1
140	5	19	1	37	8	0	0	0	0	9.44	0.43		8.78	1
140	6	19	1	37	8	1	0	1	38				9.33	0
140	7	19	1	37	8	0	0	0	0	20.06	27.63	23.27	21.27	1
140	8	19	1	37	8	0	0	0	0	22.31			23.27	1
140	9	19	1	37	8	0	0	0	0	0.72	2.47	1.01	23.19	1
140	10	19	1	37	8	0	0	0	0	12.47	18.43	6.45	1.01	1
140	11	19	1	37	8	1	0	1	44	0.54	1.64	0.57	6.45	1
140	12	19	1	37	8	0	0	0	0	16.32	25.13	22.58	0.57	1
140	13	19	1	37	8	0	0	0	0	23.13	13.12	18.63	22.58	1
140	14	19	1	37	8	0	0	0	0	11.45	13.1	18.58	18.63	1
141	1	19	0	52	7	1	0	1	49				25.29	0
141	2	19	0	52	7	0	0	0	0	15.73	10.23	12.94	9.2	1
141	3	19	0	52	7	0	0	0	0				12.94	0
141	4	19	0	52	7	0	0	0	0	14.69	15.1	18.44	11.24	1
141	5	19	0	52	7	1	0	1	59				18.44	0
141	6	19	0	52	7	0	0	0	0	22.22	23.2	27.37	11.06	1
141	7	19	0	52	7	1	0	1	41	26.3	15.21	16.63	27.37	1
141	8	19	0	52	7	0	0	0	0	33.45	32.42	32.88	16.63	1
141	9	19	0	52	7	0	0	0	0	32.92	38.01	32.26	32.88	1
141	10	19	0	52	7	0	0	0	0				32.26	0
141	11	19	0	52	7	1	0	1	20				4.47	0
141	12	19	0	52	7	0	0	0	0	24.84	34.66	28.29	16.7	1
141	13	19	0	52	7	0	0	0	0	29.95	28.03	26.85	28.29	1
141	14	19	0	52	7	1	1	0	33	44.38	39.18	39.16	26.85	1
142	1	19	0	42	7	1	0	1	63	16.29	6.37	7.92	16.81	1
142	2	19	0	42	7	1	1	0	78				7.92	0
142	3	19	0	42	7	1	1	0	56	17.71	20.19	17.65	10.65	1
142	4	19	0	42	7	0	0	0	0				17.65	0
142	5	19	0	42	7	1	1	0	66	10.74	26.06		15.15	1
142	6	19	0	42	7	1	0	1	55	19.44	24.22	19.24	19.69	1
142	7	19	0	42	7	1	1	0	41	27.68	17.8	22.81	19.24	1
142	8	19	0	42	7	0	0	0	0				22.81	0
142	9	19	0	42	7	1	1	0	61	29.45		33.94	31.28	1
142	10	19	0	42	7	1	1	0	60				33.94	0
142	11	19	0	42	7	0	0	0	0	19.62	25.84	18.55	26.95	1
142	12	19	0	42	7	1	1	0	20	9.16	14.9	13.4	18.55	1
142	13	19	0	42	7	0	0	0	0				13.4	0
142	14	19	0	42	7	1	1	0	35				18.5	0
143	1	19	1	35	10	0	0	0	0	17.45	11.88	13.35	20.72	1
143	2	19	1	35	10	1	1	0	20	14.17	4.9	7.58	13.35	1
143	3	19	1	35	10	0	0	0	0	14.19	9.49	9.99	7.58	1
143	4	19	1	35	10	1	0	1	56	3.39	8.64	6.23	9.99	1
143	5	19	1	35	10	1	1	0	85	13.99	11.2		6.23	1
143	6	19	1	35	10	0	0	0	0	0	4.89	5.4	7.26	1
143	7	19	1	35	10	0	0	0	0	9.99		7.18	5.4	1
143	8	19	1	35	10	1	1	0	35	4.94	3.37	1.03	7.18	1
143	9	19	1	35	10	1	0	1	48				1.03	0
143	10	19	1	35	10	0	0	0	0	2.31	8.51	3.03	0	1
143	11	19	1	35	10	1	1	0	46				3.03	0
[truncated: 913 more rows]
